# Supplementary material for: The Drosophila actin nucleator DAAM is essential for left-right asymmetry
Source: PLoS Genet. 2020 Apr 23;16(4):e1008758. doi: 10.1371/journal.pgen.1008758 (PMC7200016; doi:10.1371/journal.pgen.1008758)
Supplement: S1 Table — List of the cytoskeletal genes tested in the screen described in Fig 1B., indicating Gene ID, Gene name/Symbol, RNAi identifier, Source and phenotype. (XLSX) [file pgen.1008758.s004.xlsx]

## Sheet: Sheet1
S1 Table : List of cytoskeletal genes tested in the screen
	Cytoskeletal Genes (#559)
	No RNAi available (#20)
	Genes Tested = 539
	RNAi lines tested=649
	Lethal = 20 (4%)
	New candidates = 8 (1.5 %)
	No phenotype = 511 (94.5%)
Gene ID	Gene name/symbol	RNAi Identifier	Source	LR defect
CG4807	abrupt	4807R-1	NIG	Lethal
		104582	VDRC	Lethal
CG18290	act87E	102480	VDRC	NO
CG8250	ALK	107083	VDRC	NO
CG8308	aTub67C	8308R-3	NIG	NO
CG5870	b-Spec	42053	VDRC	NO
		42054	VDRC	NO
CG1363	blow	102163	VDRC	NO
CG3937	cher	3937R-2	NIG	NO
		107451	VDRC	NO
CG11949	cora	108749	VDRC	NO
CG3265	EB1	24451	VDRC	NO
CG4696	Mp20	4996R-4	NIG	NO
CG7595	Myosin VIIa (ck)	100010	VDRC	NO
CG9493	Pez	9493R-3	NIG	NO
CG4379	Pka-C1	101524	VDRC	NO
CG5915	Rab7	40338	VDRC	NO
CG4319	reaper	101234	VDRC	NO
CG4200	small wing	108593	VDRC	NO
CG3201	Myosin light chain cytoplasmic	107177	VDRC	NO
CG1977	alpha Spectrin	25387	VDRC	NO
CG9579	AnnX	9579R-3	NIG	NO
CG7727	appl	108312	VDRC	NO
CG10954	Arc-p34	1094R-1	NIG	NO
CG7212	cdm	7212R-2	NIG	NO
CG5023	CG5023	106355	VDRC	NO
CG5069	croc	5069R-2	NIG	NO
CG5370	dcp-1	107560	VDRC	NO
CG2146	didum	44291	VDRC	NO
		44292	VDRC	NO
		16902	VDRC	NO
CG32315	discs lost (dlt)	103709	VDRC	NO
CG34157	dys	106401	VDRC	NO
		106578	VDRC	NO
CG2671	giant larvae /l(2)gl	51247	VDRC	YES
		38989	TRIP	YES
CG4677	gleeful	103821	VDRC	NO
CG8183	Khc-73	105984	VDRC	NO
CG5433	Klc	5433R-2	NIG	NO
CG14228	Mer	14228R-2	NIG	NO
		34958	TRIP	NO
		28007	TRIP	NO
CG12249	mira	32356	TRIP	NO
		51484	VDRC	NO
CG9155	Myo61F/Myo1C	49345	VDRC	No LR defect (Petzoldt et al., Dev 2012)
		41689	Trip
CG31226	NEST	108784	VDRC	NO
CG9610	Poxm	106103	VDRC	NO
CG18076	shot	18076R-2	NIG	NO
		28336	TRip	NO
CG7524	Src64B	7524R-1	NIG	NO
		30517	TRIP	NO
		35252	VDRC	NO
CG4905	syn2	42601	TRIP	NO
		110602	VDRC	NO
CG12408	TpnC4	102031	VDRC	NO
CG2981	TpnC41C	2981R-2	NIG	NO
		104894	VDRC	NO
CG7478	Act79B	7478R-2	NIG	NO
		102588	VDRC	NO
CG5178	Act88F	9780	VDRC	NO
		5178R-1	NIG	NO
CG4027	actin5C	101438	VDRC	NO
CG32019	bent	1479R-2	NIG	NO
		46253	VDRC	NO
CG9623	if	100770	VDRC	NO
		44885	VDRC	NO
CG17927	mhc	17927R-4	NIG	NO
		105355	VDRC	NO
CG3664	Rab5	34094	VDRC	NO
		34096	VDRC	NO
		103945	VDRC	NO
CG1915	sls	47301	VDRC	NO
CG7178	troponin 1	34196	VDRC	NO
CG7107	troponin t	27853	VDRC	NO
CG11678	Actr13E	1167R-1	NIG	NO
		11579R-1	NIG	NO
CG11678	Arp6	108081	VDRC	NO
CG11579	arm	7767	VDRC	Known LR defects (Spéder et al., Nature 2006)
		107344
CG5703	ND-24	5703R-1	NIG	NO
CG14996	Chd64	5654	VDRC	NO
CG5424	Forked/f	103813	VDRC	NO
CG12212	hindsight	101325	VDRC	NO
CG9325	hts	35421		NO
		103631	VDRC	NO
		9325R-1	NIG	NO
CG2184	mlc2	104621	VDRC	NO
CG1560	mys	103704	VDRC	YES
		29619	VDRC	YES
		27735	TRip	YES
CG4843	tm2	31535
CG6831	rhea	40399	VDRC	YES
		40400	VDRC	YES
CG4376	actn	4376R-1	NIG	Lethal
CG3722	Cad	27082	VDRC	Known LR defects (Petzoldt et al., Dev 2012)
CG9553	chic	9553R-3	NIG	YES
		102759	VDRC	YES
CG1106	gel	1106R-1	NIG	NO
CG12212	hbs/peb	105913	VDRC	NO
CG7449	Klp64D	1064R-2	NIG	NO
		103358	VDRC	NO
CG10642	msh1	1897R-1	NIG	NO
		110625	VDRC	NO
CG1424	mst	110422	VDRC	NO
CG6976	Myo28B	101016	VDRC	NO
CG14895	pak3	14895R-1	NIG	NO
		107260	VDRC	NO
CG10275	perd	10275R-1	NIG	NO
		106680	VDRC	NO
CG5771	Rab11	108382	VDRC	NO
		22198	VDRC	NO
CG5081	syx7	107264	VDRC	NO
CG10491	vein	10491R-1	NIG	NO
CG17947	a-catenin	107298	VDRC	NO
CG1913	a-Tub84B	52346	VDRC	NO
		1913R-2	NIG	NO
CG10067	Act57B	10067R-2	NIG	NO
CG2092	ani	104674	VDRC	NO
CG12235	Arp11	104010	VDRC	NO
CG9901	Arp14D	101999	VDRC	NO
CG7558	Arp66B	108951	VDRC	NO
		7558R-1	NIG	NO
CG5670	ATP alpha	12330	VDRC	NO
CG9277	b1-Tubullin	24138	VDRC	NO
CG7902	bagpipe	101354	VDRC	NO
CG3401	betaTub60D	3401R-1	NIG	NO
CG9359	betaTub85D	9359R-1	NIG	NO
CG33837	His1:CG33837	109037	VDRC	NO
CG7794	CG7794	7794R-1	NIG	NO
CG15862	coastal / epa	101763	VDRC	NO
CG7503	con	101187	VDRC	NO
CG11387	cut	5687	VDRC	NO
CG5441	delilah	102831	VDRC	NO
CG1873	Ef1alpha100E	1873R-4	NIG	NO
		33960	TRIP	NO
CG3665	fas2	103807	VDRC	NO
CG5803	Fas3	26850	VDRC	NO
CG3157	gammaTub23C	107572	VDRC	NO
CG14447	grip	103551	VDRC	NO
CG10988	Grip91	104667	VDRC	NO
CG8384	gro	8384R-4	NIG	NO
CG31317	Hbr/Dof	105603	VDRC	NO
CG16902	Hr4	16902R-1	NIG	NO
		31868	TRIP	NO
CG30092	jbug	10221	VDRC	NO
CG7210	kelch	105397	VDRC	NO
CG7765	khc	44337	VDRC	NO
		7765R-1	NIG	NO
CG9191	KlpR-2	109280	VDRC	NO
CG1825	Map60	1825R-1	NIG	NO
CG5410	Miro	106683	VDRC	NO
CG5596	Mlc1	34331	VDRC	NO
CG5000	msps	5000R-3	NIG	NO
CG7438	Myosin31DF/Myo1D	104089	VDRC	Known LR defect (Spéder et al., Nature 2006)
CG3620	norpA	105676	VDRC	NO
CG6827	NrxIV	108128	VDRC	NO
CG9881	Arpc5/p16-ARC	102012	VDRC	NO
CG1954	PKC98E	108151	VDRC	NO
CG4574	PLC	2656	VDRC	NO
		108395	VDRC	NO
CG5939	Prm	33615	VDRC	NO
		5939R-2	NIG	NO
CG1489	Rpt6a	100620	VDRC	NO
CG5462	scribbled	105412	VDRC	NO
CG33141	Sns	877	VDRC	NO
CG8978	Sop2	100573	VDRC	NO
CG10541	Tektin C	100094	VDRC	NO
CG4898	tm1	344119	VDRC	NO
CG9073	TnC2	103240	VDRC	NO
CG1322	zfh1	1322R-1	NIG	NO
CG10724	flr	22850	VDRC	NO
CG8472	Calmodulin	28242	VDRC	NO
CG4032	Abl	110186	VDRC	NO
		4032R-2	NIG	NO
CG42734	Ank2	104833	VDRC	NO
		43965	TRIP	NO
		7462R-1	NIG	NO
CG8376	ap	8376R-1	NIG	NO
CG1451	Apc	1451R-1	NIG	NO
CG7940	arp5	7940R-2	NIG	NO
CG5409	arp53D	22117	VDRC	NO
CG6174	Arp87C	6174R-2	NIG	NO
CG4560	Arpc3A	4560R-2	NIG	NO
		27044	TRIP	NO
CG6875	asp	2911	VDRC	NO
CG1480	bnk	1480R-1	NIG	NO
CG9379	by	9379R-3	NIG	NO
		22823	VDRC	NO
CG3399	capu	34278	VDRC	NO
		110404	VDRC	NO
CG11282	caps	3046	VDRC	NO
CG17158	CapZ	45668	VDRC	NO
CG12530	Cdc42	12530R-3	NIG	NO
CG11924	Cf2	11924R-2	NIG	NO
CG10083	CG10083	10083R-2	NIG	NO
CG11063	CG11063	38442	VDRC	NO
CG13930	CG13930	13930R-1	NIG	NO
CG14763	CG14763	14763R-1	NIG	NO
CG15097	CG15097	25188	VDRC	NO
CG1571	CG1571	1571R-2	NIG	NO
		51846	VDRC	NO
CG15831	CG15831	40781	VDRC	NO
CG33232	CG33232	1141R-1	NIG	NO
CG3571	CG3571	43777	VDRC	NO
CG6873	CG6873	6873R-1	NIG	NO
CG8397	CG8397	8397R-1	NIG	NO
CG10197	col	103837	VDRC	NO
CG9446	coro	40841	TRip	Lethal
		9446R-1	NIG	Lethal
CG6384	Cp190	6384R-1	NIG	NO
CG1825	Cp60	25306	VDRC	NO
CG10540	cpa	10540R-1	NIG	Lethal
		41685	TRip	Lethal
CG14622	DAAM	14622R-1	NIG	YES
		24885	VDRC	YES
		103921	VDRC	YES
		39058	TRip	YES
CG9695	Dab	9695R-1	NIG	NO
CG8604	DAMP/Amph	9264	VDRC	NO
		39015	TRip	NO
CG6224	dbo	38940	TRip	Lethal
CG15804	Dhc62B	15804R-2	NIG	NO
CG3723	Dhc93AB	15804R-3	NIG	NO
CG1938	Dlic2	3723R-4	NIG	NO
CG8269	Dmn/ Dynactin 2	1938R-3	NIG	Lethal
		63693	Trip	Lethal
CG5133	dorsocross	104927	VDRC	NO
CG8529	Dyb	104485	VDRC	NO
CG10846	dyn-P25	10846R-1	NIG	NO
CG15112	ena	106484	VDRC	NO
		31582	VDRC	NO
		39034	TRIP	NO
CG3114	ewg	3114R-2	NIG	NO
CG6355	fab1	27591	VDRC	NO
		35793	TRIP	NO
CG17566	gammaTub37C	17566R-1	NIG	NO
CG2679	gol	2679R-2	NIG	NO
CG3917	grip84	105640	VDRC	NO
CG5123	hid	7912	VDRC	NO
CG17347	I(2)37Ce	17347R-1	NIG	NO
CG5695	jaguar	37535	VDRC	NO
CG11759	Kap3	11759R-1	NIG	NO
CG12008	Karst/kst	37075	VDRC	NO
CG13956	kat80	13956R-2	NIG	NO
CG10229	katanin 60	106487	VDRC	NO
CG17461	KIF3C	40886	TRIP	NO
		43641	VDRC	NO
CG5300	Klp31E	5300R-1	NIG	NO
CG8566	Klp53D	23464	VDRC	NO
CG10923	Klp67A	51703	VDRC	NO
CG7293	Klp68D	7293R-1	NIG	NO
CG3340	Kruppel	3340R-1	NIG	NO
CG1848	LIMK	25343	VDRC	NO
CG1483	MAP4	39690	VDRC	NO
CG5784	Mapmodulin	5784R-2	NIG	NO
		43988	TRIP	NO
CG13701	meph	102512	VDRC	NO
CG1019	Mlp84B	1019R-3	NIG	NO
CG10701	Moe	10701R-1	NIG	NO
CG7831	Ncd	22570	VDRC	NO
		58144	TRIP	NO
CG10718	neb	31329	VDRC	NO
CG18657	NetA	18657R-2	NIG	NO
CG5125	ninaC	110702	VDRC	NO
		27360	VDRC	NO
		55335	TRIP	NO
CG11020	nompC	105579	VDRC	NO
CG3936	Notch	3936R-2	NIG	NO
CG13176	p63	39769	VDRC	NO
CG10695	Pat1	10695R-1	NIG	NO
CG1258	pav	1258R-1	NIG	NO
CG17888	Pdp1	37769	VDRC	NO
CG8705	peanut	11791	VDRC	NO
CG11621	Pi3K68D	11621R-1	NIG	NO
CG10260	PI4K	15993	VDRC	NO
CG2929	Pi4KIIa	25458	VDRC	NO
CG3682	PIP5K59B	47029	VDRC	NO
CG5671	Pten	101475	VDRC	NO
		35731	VDRC	NO
		25841	TRIP	NO
		33643	TRIP	NO
CG31349	pyd	9763R-2	NIG	NO
		38863	VDRC	NO
CG6433	qua	6433R-4	NIG	NO
CG8506	Rabenosyn	24114	VDRC	NO
CG9774	Rho-kinase	104675	VDRC	NO
CG4636	SCAR	4636R-2	NIG	NO
CG1403	2019-09-01	1403R-1	NIG	NO
CG1536	sn	1536R-4	NIG	NO
		57805	TRIP	NO
CG3956	sna	3956R-5	NIG	NO
CG7873	Src42A	7873R-2	NIG	NO
CG17957	Sry-alpha	17957R-1	NIG	NO
CG5723	Ten-m	5723R-1	NIG	NO
CG7930	TpnC73F	7930R-1	NIG	NO
CG11326	Tsp	11326R-2	NIG	NO
CG3830	Vestigial/vg	16896	VDRC	NO
CG3299	Vinc	105956	VDRC	NO
CG13503	Vrp1	13503R-2	NIG	NO
CG7152	syn1	7152R-1	NIG	NO
CG33556	formin 3	28437	VDRC	NO
CG1403	2019-09-01	1403R-1	NIG	NO
CG31196	14-3-3epsilon	31497 (Trip)	Trip	NO
CG17870	14-3-3zeta	104496	VDRC	NO
CG4173	2019-09-02	4173R-1	NIG	NO
CG9699	2019-09-04	109398	VDRC	NO
CG2916	2019-09-05	2916R-1	NIG	NO
CG9749	Abi	51455	TRIP	NO
CG10083	Abp1	38282	TRIP	NO
CG12051	Act42A	104731	VDRC	NO
		50625	TRip	NO
CG4027	Act5C	101438	VDRC	NO
CG4376	Actn3	26737	VDRC	NO
CG9476	alpha-Cat	107298	VDRC	NO
CG2987	alpha-catenin-related	7182	VDRC	NO
CG1977	alpha-Spec	25387	VDRC	NO
CG8308	alphaTub67C	108044	VDRC	NO
CG1913	alphaTub84B	52346	VDRC	NO
CG2512	alphaTub84D	No RNAi available
CG9476	alphaTub85E	103202	VDRC	NO
CG1651	Ank	43965	TRIP	NO
CG9579	AnxB10	41880	TRIP	NO
CG9968	AnxB11	101313	VDRC	NO
CG5730	AnxB9	106867	VDRC	NO
CG6193	Apc2	100104	VDRC	NO
CG8156	Arf51F	51417	TRIP	NO
CG11513	armi	31604	TRIP	NO
CG6174	Arp1	32032	TRIP	NO
CG9901	Arp2	27705	TRIP	NO
CG7558	Arp3	108951	VDRC	NO
		32921	TRIP	NO
		35258	VDRC	NO
CG11678	Arp6	108081	VDRC	NO
CG7846	Arp8	31202	TRIP	NO
CG8978	Arpc1	42172	VDRC	NO
CG10954	Arpc2	10954R-1	NIG	NO
CG5972	Arpc4	31176	TRIP	NO
CG6620	aurB	28691	TRIP	NO
CG2210	awd	110782	VDRC	NO
GC5055	baz	2914	VDRC	NO
CG13232	BBS4	100571	VDRC	NO
CG5870	beta-Spec	42054	VDRC	NO
CG9277	betaTub56D	24138	VDRC	NO
CG3644	bic	104718	VDRC	NO
CG4824	BicC	42004	VDRC	NO
CG6605	BicD	108084	VDRC	NO
CG1822	bif	28372	TRIP	NO
CG11848	Bili	33956	TRIP	NO
CG42344	brp	104422	VDRC	NO
CG31605	Bsg	105293	VDRC	NO
CG32019	bt	46253	VDRC	NO
CG8049	Btk29A/Tec29A	106962	VDRC	YES
		35159	TRIP	YES
		25791	TRIP	YES
		22675	VDRC	YES
CG15148	btv	28373	TRIP	NO
CG12878	btz	108761	VDRC	NO
CG7563	CalpA	35261	VDRC	NO
CG33694	cana	No RNAi available
CG33979	capt	101588	VDRC	NO
CG3399	capu	32922	TRIP	NO
		34278	VDRC	NO
		110404	VDRC	NO
CG44193	Cdep	31168	TRip	Lethal
CG8203	Cdk5	104491	VDRC	NO
CG5450	Cdlc2	42113	VDRC	NO
CG10068	CG10068	15948	VDRC	NO
CG10822	CG10822	64954	TRIP	NO
CG10834	CG10834	101818	VDRC	NO
CG10839	CG10839	108982	VDRC	NO
CG10859	CG10859	27322	VDRC	NO
CG10939	CG10939	109289	VDRC	NO
CG12042	DCTN4-p62	31623	VDRC	Lethal
CG14535	CG14535	108308	VDRC	NO
CG14838	CG14838	53239	TRIP	NO
CG16837	CG16837	No RNAi available
CG17150	Dnah3	35625	TRIP	NO
CG17237	CG17237	100917	VDRC	NO
CG17450	CG17450	No RNAi available
CG17493	CG17493	40080	VDRC	NO
CG17528	CG17528	No RNAi available
CG18109	CG18109	101222	VDRC	NO
CG1909	CG1909	28024	TRIP	NO
CG3085	CG3085	62297	TRIP	NO
CG3121	CG3121	38524	TRIP	NO
CG31275	CG31275	49957	VDRC	NO
CG31802	CG31802	53893	TRIP	NO
CG32138	Frl	32447	TRIP	NO
		34412	VDRC	NO
		110438	VDRC	NO
CG32232	CG32232	34466	VDRC	NO
CG32396	CG32396	41896	VDRC	NO
CG32820	CG32820	No RNAi available
CG3339	CG3339	55605	TRIP	NO
CG33932	CG33932	No RNAi available
CG34347	CG34347	65024	TRIP	NO
CG34417	CG34417	105038	VDRC	NO
CG34434	CG34434	102263	VDRC	NO
CG42788	CG42788	100279	VDRC	NO
CG43324	CG43324	65973	Trip	Lethal
CG43867	CG43867	67777	TRIP	NO
CG45186	Svil	108962	VDRC	Lethal
CG5022	CG5022	8262	VDRC	NO
CG5984	CG5984	63029	TRIP	NO
CG6053	Dnai2	35050	VDRC	NO
CG6179	CG6179	40341	VDRC	Lethal
CG6971	Dnai1	103573	VDRC	NO
CG7276	CG7276	No RNAi available
CG7716	CG7716	25526	VDRC	NO
CG8407	CG8407	23504	VDRC	NO
CG8800	CG8800	107835	VDRC	NO
CG9279	CG9279	105109	VDRC	NO
CG9313	CG9313	51888	TRIP	NO
CG9426	CG9426	103746	VDRC	NO
CG9492	CG9492	105898	VDRC	NO
CG32435	chb	35442	TRIP	NO
GC8853	Che-13	106927	VDRC	NO
GC4944	cib	36630	TRIP	NO
CG31012	cindr	38854	VDRC	NO
		38976	TRIP	NO
CG31116	ClC-a	53337	TRIP	NO
CG5020	CLIP-190	31265	TRIP	NO
CG6392	cmet	35081	VDRC	Lethal
CG43286	cnc	25984	TRip	Lethal
CG5855	cni	102019	VDRC	NO
CG4832	cnn	110415	VDRC	NO
		35761	TRIP	NO
		44526	VDRC	NO
CG3637	Cortactin	32871	TRIP	NO
CG2530	corto	No RNAi available
CG1708	cos	108914	VDRC	NO
CG17158	cpb	41952	TRIP	NO
CG1587	Crk	55277	TRIP	NO
CG6998	ctp/Dlc	42862	TRIP	NO
CG12029	dar1	26980	VDRC	NO
CG42247	DCX-EMAP	106573	VDRC	NO
CG7092	Dhc16F	No RNAi available
CG5526	Dhc36C	51726	TRIP	NO
CG7507	Dhc64C	28054	VDRC	Lethal
CG1842	Dhc98D	No RNAi available
CG1768	dia	28541	TRIP	YES
		20518	VDRC	YES
		103914	VDRC	YES
CG12363	Dlc90F	31749	VDRC	NO
CG1725	dlg1	25780	TRIP	NO
		41134	VDRC	NO
		41136	VDRC	NO
CG1938	Dlic	1938R-4	NIG	NO
CG3215	dlt	103709	VDRC	NO
CG12489	dnr1	106453	VDRC	NO
CG12376	ed	104279	VDRC	NO
		38209	TRip	NO
CG8280	Ef1alpha48D	104502	VDRC	NO
CG9659	egh	10137	VDRC	NO
CG4051	egl	104141	VDRC	NO
CG15609	Ehbp1	64488	TRIP	NO
CG14998	ens	106270	VDRC	NO
CG4114	ex	109281	VDRC	NO
CG10023	Fak	29323	TRIP	NO
CG42610	Fhos	31400	TRIP	NO
		34034	VDRC	NO
		34035	VDRC	NO
CG8649	Fim	33977	TRIP	NO
CG9351	flfl	31690	TRIP	NO
CG1484	fliI/ flightless I	27566	TRIP	YES
		39528	VDRC	YES
CG33556	form3	45594	VDRC	NO
		42302	VDRC	NO
		28437	VDRC	NO
CG17657	frtz	103611	VDRC	NO
CG32045	fry	60103	TRIP	NO
CG3218	fs(1)K10	102101	VDRC	NO
CG34387	futsch	48088	VDRC	NO
		48087	VDRC	NO
		28524	VDRC	NO
CG13396	fy	108550	VDRC	NO
CG17697	fz	105493	VDRC	NO
CG10060	Galphai	28150	VDRC	NO
CG14271	Gas8	31808	VDRC	NO
GC4012	gek	35796	TRIP	NO
CG12734	Girdin	103615	VDRC	NO
CG9206	Gl (DCTN1-p150)	330164	VDRC	NO
CG11397	glu	10937	VDRC	NO
CG6176	Grip75	31215	TRIP	NO
CG17610	grk	101701	VDRC	NO
CG5837	Hem	29406	TRIP	NO
CG31000	heph	55655	TRIP	NO
CG14536	Herp	11725	VDRC	NO
CG10971	Hip1	38377	TRIP	NO
CG10653	hk	101402	VDRC	NO
CG1594	hop	102830	VDRC	NO
CG4463	Hsp23	102493	VDRC	NO
CG9995	htt	31264	TRIP	NO
CG2615	ik2	103748	VDRC	NO
CG10504	Ilk	No RNAi available
CG16993	in	103407	VDRC	NO
CG11312	insc	35042	TRIP	NO
CG5695	jar	28064	TRip	NO
		37535	VDRC	NO
CG11063	jub	38442	VDRC	NO
CG31363	Jupiter	110140	VDRC	NO
CG43162	jvl	43177	TRIP	NO
CG1193	kat-60L1	36866	TRIP	NO
CG10229	Kat60	106487	VDRC	NO
CG7210	kel	105397	VDRC	NO
CG9913	Kif19A	58193	TRIP	NO
CG45786	kl-5	32964	VDRC	NO
CG17046	klar	32836	VDRC	NO
GC3571	KLHL18	38352	TRIP	NO
		43777	VDRC	NO
CG1453	Klp10A	41534	VDRC	NO
CG8590	Klp3A	104682	VDRC	NO
CG3219	Klp59C	109829	VDRC	NO
CG12192	Klp59D	100530	VDRC	NO
CG5658	Klp98A	40605	VDRC	NO
CG12008	kst	33933	TRIP	NO
CG7749	kug	110390	VDRC	NO
CG9893	l(2)06496	No RNAi available
CG17347	l(2)37Ce/P-27	110694	VDRC	NO
CG6944	Lam	107419	TRIP	NO
CG8597	lark	27703	TRIP	NO
CG8817	lilli	26314	TRIP	NO
CG1848	LIMK1	25344	VDRC	NO
CG8440	Lis-1	35043	TRIP	NO
CG9374	lkb1	34362	TRIP	NO
CG5248	loco	32456	TRIP	NO
CG5483	Lrrk	105630	VDRC	NO
CG6450	lva	106476	VDRC	NO
CG11254	mael	35202	TRIP	NO
CG9401	mago	28132	VDRC	NO
CG1825	Map205	18402	VDRC	NO
		39690	VDRC	NO
CG17064	mars	33929	TRIP	NO
CG13852	mats	34959	TRIP	NO
CG10379	mbc	51460	TRIP	NO
		32355	TRIP	NO
CG18582	mbt	35381	TRIP	NO
CG5303	mei-S332	104304	VDRC	NO
CG31045	Mhcl	No RNAi available
CG11259	MICAL-like	28595	TRIP	NO
CG42309	Mlp60A	101898	VDRC	NO
CG3403	Mob4	110742	VDRC	NO
CG8683	mon2	105396	VDRC	NO
CG4322	moody	1800	VDRC	NO
CG32296	Mrtf	31930	TRIP	NO
CG42768	Msp300	107183	VDRC	NO
CG8274	Mtor	24265	VDRC	NO
CG43772	mwh	34862	TRIP	NO
CG43657	Myo10A	37530	VDRC	NO
		41691	TRIP	NO
CG6976	Myo28B1	41717	TRIP	NO
CG45784	Myo81F	40781	VDRC	NO
CG7012	nct	57497	TRIP	NO
GC1763	nod	48150	VDRC	NO
CG8104	nudE	41860	TRIP	NO
CG33991	nuf	43999	TRIP	NO
CG14426	nullo	41905	TRIP	NO
		106743	VDRC	NO
CG1548	Orc6	No RNAi available
GC13809	Oseg2	No RNAi available
CG10901	osk	25844	TRIP	NO
CG9595	Osm6	24068	VDRC	NO
CG5581	Ote	39009	TRIP	NO
		4983	VDRC	NO
CG12743	otu	34065	TRIP	NO
CG6824	ovo	35413	TRIP	NO
		12663	VDRC	NO
CG10295	Pak	28945	TRip	NO
		12553	VDRC	NO
CG8201	par-1	52553	VDRC	NO
CG5884	par-6	35000	TRIP	NO
CG33130	Patronin	36659	TRIP	NO
CG8114	pbl	109305	VDRC	NO
GC4379	Pka-C1	101524	VDRC	NO
CG42341	Pka-R1	103303	VDRC	NO
CG2049	Pkn	28335	TRIP	NO
CG33957	Plp	100969	VDRC	NO
CG17077	pnt	105390	VDRC	NO
CG8705	pnut	11791	VDRC	NO
CG4532	pod1	108886	VDRC	NO
GC9829	poly	330723	VDRC	NO
CG32505	Pp4-19C	25317	VDRC	Semi-lethal
CG5629	Ppcs	103831	VDRC	NO
CG18803	Psn	27681	VDRC	NO
GC1228	Ptpmeg	103740	VDRC	NO
CG6601	Rab6	100774	VDRC	NO
CG2248	Rac1	49247	VDRC	NO
CG1404	Ran	31392	TRIP	NO
GC42236	RanBPM	61172	TRIP	NO
CG8506	Rbsn-5	24114	VDRC	NO
CG8432	Rep	63699	TRIP	NO
CG44835	rg	107056	VDRC	NO
CG8416	Rho1	109420	VDRC	Lethal
CG1976	RhoGAP100F	32946	TRIP	NO
CG3421	RhoGAP93B	35027	TRIP	NO
CG32555	RhoGAPp190	43987	TRIP	NO
CG9635	RhoGEF2	31239	TRIP	NO
GC7230	rib	103977	VDRC	NO
CG10751	robl	31977	TRIP	NO
CG10838	robl22E	28289	VDRC	NO
CG15171	robl37BC	41579	VDRC	NO
CG1014	robl62A	104759	VDRC	NO
CG9774	Rok	104675	VDRC	NO
CG7186	SAK	57221	TRIP	NO
CG15524	Sas-6	No RNAi available
CG4316	Sb	108455	VDRC	NO
CG5657	Scgbeta	29551	TRIP	NO
CG2092	scra	33466	VDRC	NO
		104674	VDRC	NO
CG9580	Sdic1	103054	VDRC	NO
CG8339	sfl	50538	TRIP	NO
CG2621	sgg	101538	VDRC	NO
CG18102	shi	28513	TRIP	Known LR defect (Spéder et al., Nature 2006)
CG34379	Shroom	100672	VDRC	NO
CG34418	sif	106832	VDRC	NO
CG32434	siz	39060	TRIP	NO
CG43161	Skeletor	109085	VDRC	NO
CG9985	sktl	35198	TRIP	NO
CG5977	spas	33110	VDRC	NO
CG31020	spdo	104092	VDRC	NO
CG10076	spir	43161	TRIP	NO
		44092	VDRC	NO
		61283	TRip	NO
CG12114	spn-F	107850	VDRC	NO
CG16901	sqd	32395	VDRC	NO
CG3595	sqh	7916	VDRC	NO
CG4931	Sra-1	38294	TRIP	NO
CG11489	srpk79D	55881	TRIP	NO
CG6238	ssh	107998	VDRC	NO
CG31641	stai	32370	VDRC	NO
CG5753	stau	106645	VDRC	NO
CG10522	sti	No RNAi available
CG44162	Strn-Mlck	31891	TRIP	NO
CG12298	sub	18754	VDRC	NO
		36623	TRIP	NO
CG18000	sw	101559	VDRC	NO
CG7861	Tbce	34388	VDRC	Lethal
CG4767	Tektin-A	21946	VDRC	NO
CG10541	Tektin-C	No RNAi available
CG2331	TER94	24354	VDRC	NO
CG1539	tmod	108389	VDRC	NO
CG9073	TpnC47D	103240	TRIP	NO
CG10686	tral	28542	VDRC	NO
CG8637	trc	107923	VDRC	NO
CG18214	trio	27732	TRIP	NO
CG4254	tsr	33670	TRIP	NO
CG8781	tsu	107385	VDRC	NO
CG11323	TTLL3A	108627	VDRC	NO
CG11201	TTLL3B	104449	VDRC	NO
CG31172	twf	57375	TRIP	NO
		35365	TRIP	NO
CG8566	unc-104	23464	VDRC	NO
GC31332	Unc-115b	109879	VDRC	NO
CG7107	up	31541	TRip	Lethal
CG7893	Vav	39059	TRIP	NO
CG13321	Vhl	50727	TRIP	NO
CG10682	vih	27306	VDRC	NO
CG12770	Vps28	No RNAi available
CG6842	Vps4	31751	TRIP	NO
CG17436	vtd	13669	VDRC	NO
CG13176	wash	62866	TRIP	NO
CG1520	WASp	13759	VDRC	NO
		51802	TRIP	NO
CG42396	wech	106390	VDRC	NO
CG12072	wts	27662	TRIP	NO
CG7178	wupA	31893	TRip	Lethal
CG9764	yrt	107016	VDRC	NO
CG30084	Zasp52	31561	TRIP	NO
