# Supplementary material for: The Drosophila actin nucleator DAAM is essential for left-right asymmetry
Source: PLoS Genet. 2020 Apr 23;16(4):e1008758. doi: 10.1371/journal.pgen.1008758 (PMC7200016; doi:10.1371/journal.pgen.1008758)
Supplement: S2 Table — List of fly genotypes used in each of the figures. (XLSX) [file pgen.1008758.s005.xlsx]

## Sheet: Feuil1
	S2 Table : Genotype of fly lines used in Figures
	Fig.1E,F	myo1D-Gal4,UAS-Dicer-2/CyO;UAS-myo1D RNAi x2/TM3, sb
		UAS-nls::GFP
		UAS-l(2)gl RNAi (51247)
		UAS-dia RNAi (20518)
		UAS-Tec29 RNAi (25791)
		UAS-fli RNAi (27566)
		UAS-DAAM RNAi (T129M)
		UAS-mys RNAi (103704)
		UAS-chic RNAi (102759)
		UAS-rhea RNAi (40400)
		Abd-B-Gal4, UAS-Dicer-2/TM6b
		UAS-mys RNAi (103704) ; UAS-myo1D RNAi x2/TM3, sb
		UAS-chic RNAi (102759) ; UAS-myo1D RNAi x2/TM3, sb
		UAS-rhea RNAi (40400) ; UAS-myo1D RNAi x2/TM3, sb
	Fig.2B	myo1D-Gal4,UAS-Dicer-2/CyO;UAS-myo1D RNAi x2/TM3, sb
		UAS-nls::GFP
		UAS-DAAM RNAi (T129M)
		UAS-DAAM PD RNAi
	Fig.2C	myo1D-Gal4,UAS-Dicer-2/CyO;UAS-myo1D RNAi x2/TM3, sb
		UAS-nls::GFP
		UAS-capu RNAi (34278)
		UAS-form3 RNAi (42302)
		UAS-Fhos RNAi (34034)
		UAS-Frl RNAi (34412)
		UAS-dia RNAi (20518)
		UAS-DAAM RNAi (103921)
	Fig.2E	Abd-B-Gal4, UAS-Dicer-2/TM6b
		wild type (w1118)
		UAS-capu RNAi (110404)
		UAS-form3 RNAi (45594)
		UAS-Fhos RNAi (34034)
		UAS-Frl RNAi (34412)
		UAS-dia RNAi (103914)
		UAS-DAAM RNAi (T129M)
		UAS-Arp3 RNAi (108951)
		UAS-Arp2 RNAi (29944)
		UAS-spir RNAi (61283)
	Fig.2F	Abd-B-Gal4,UAS-DAAM RNAi (T129M)/TM6b
		UAS-mCD8::GFP
		UAS-capu RNAi (110404)
		UAS-form3 RNAi (45594)
		UAS-Fhos RNAi (34034)
		UAS-Frl RNAi (34412)
		UAS-dia RNAi (103914)
		UAS-DAAM RNAi (24885)
		UAS-Arp3 RNAi (108951)
		UAS-Arp2 RNAi (29944)
		UAS-spir RNAi (61283)
	Fig.3A	myo1DK2/CyO
		myo1DK2/CyO ; Abd-B-GAL4, UAS-Dicer-2/TM6B
		wild type (w1118)
		myo1D-Gal4,UAS-Dicer-2/CyO;UAS-myo1D RNAi x2/TM3, sb
		Abd-B-Gal4, UAS-Dicer-2/TM6b
		UAS-DAAM RNAi (T129M)
		UAS-DAAM PD RNAi
	Fig.3B	myo1D-Gal4,UAS-Dicer-2/CyO ; UAS-DAAM RNAi (T129M)
		myo1D-Gal4,UAS-Dicer-2/CyO
		UAS-nls::GFP
		UAS-FL DAAM PB
		UAS-FL DAAM PD
		UAS-FL DAAM PDI1042A (II)
		UAS-FL DAAM PDI1042A (III)
	Fig.3C	Abd-B-Gal4, UAS-mCD8::GFP/TM6b
		Abd-B-Gal4, UAS-DAAM RNAi (T129M)/TM3, Sb
		Abd-B-Gal4/TM3
		UAS-dia RNAi (103914)/CyO ; UAS-DAAM PD RNAi
		UAS-dia RNAi (20518)
		UAS-dia RNAi (103914)
		UAS-DAAM RNAi (T129M)
		UAS-DAAM PD RNAi
	Fig.3D,E	wild type (w1118)
		byn-Gal4
		myo1D-Gal4,UAS-Dicer-2/CyO;UAS-myo1D RNAi/TM3, sb
		UAS-DAAM RNAi (T129M)
		UAS-DAAM PD RNAi
	Fig.4C	tub-GAL80ts ; UAS-DAAM RNAi (T129M)
		tub-GAL80ts ; UAS-myo1D RNAi
		Abd-B-Gal4, UAS-Dicer-2/TM6b
	Fig.4D,E	DAAM::sfGFP
		myo1D::mCherry/CyO, Tb
	Fig.4F	myo1D-Gal4
		UAS-FL DAAM PD::GFP ; UAS-myo1D::Flag
	Fig.5	DAAM::sfGFP
		myo1D-Gal4,UAS-Dicer-2 ; UAS-Abd-B RNAi (12024)
	Fig.6B	wild type (w1118)
		Abd-B-Gal4, UAS-Dicer-2/TM6b
		UAS-chic RNAi (102759)
	Fig.6C,D	wild type (w1118)
		Abd-B-Gal4, UAS-mCD8::GFP/TM6b
		Abd-B-Gal4,UAS-DAAM RNAi (T129M)/TM6b
		UAS-DAAM RNAi (T129M)
		UAS-chic RNAi (102759)
		UAS-Tec29 RNAi (106962)
	Fig.7B	tsh-Gal4/CyO, Tb
		UAS-myo1D::GFP/CyO ; UAS-nls::GFP
		UAS-myo1D::GFP/CyO ; UAS-DAAM PD RNAi
		tsh-Gal4/CyO, tub-Gal80ts ; UAS-myo1D::GFP
		UAS-DAAM RNAi (T129M)
	Fig.7C	tsh-Gal4/CyO, Tb
		UAS-myo1C::RFP ; UAS nls::GFP
		UAS-myo1C::RFP ; UAS-DAAM RNAi (24885)
		UAS-myo1C::RFP ; UAS-DAAM PD RNAi
	Fig.7D	cut-Gal4/CyO, Tb
		UAS-nls::GFP
		UAS-myo1D::GFP/CyO ; UAS-nls::RFP
		UAS-FL DAAM PD
		UAS-FL DAAM PDI1042A (III)
		UAS-myo1D::GFP ; UAS-FL DAAM PD
		UAS-myo1D::GFP/CyO ; UAS-FL DAAM PD I1042A/TM6b
	Fig.7E	tsh-Gal4/CyO, Tb
		UAS-nls::GFP
		UAS-myo1C::RFP ; UAS nls::RFP
		UAS-FL DAAM PD
		UAS-FL DAAM PDI1042A (III)
		UAS-myo1C::RFP ; UAS-FL DAAM PD
		UAS-myo1C::RFP/CyO ; UAS-FL DAAM PD I1042A/TM6b
	Fig.7F	tsh-Gal4/CyO, Tb
		UAS-nls::GFP
		UAS-nls::RFP
		tsh-Gal4/CyO, tub-Gal80ts ; UAS-FL DAAM PD
		UAS-myo1C RNAi x2/CyO
	S1 Fig.	DAAM::sfGFP
		myo1D::nNeonGreen
		byn-Gal4, UAS-mCD8::mCherry
	S2 Fig.	DAAM::sfGFP
		myo1D::mCherry/CyO, Tb
		myo1D-Gal4,UAS-Dicer-2/CyO;UAS-myo1D RNAi x2/TM6b
		DAAM::sfGFP ;; 10xUAS-IVS-myr::tdTomato/TM3, ser
	S3 Fig.	myo1D-Gal4, UAS-myr::RFP
		UAS-DAAM RNAi (T129M)
