# Supplementary material for: The Drosophila actin nucleator DAAM is essential for left-right asymmetry
Source: PLoS Genet. 2020 Apr 23;16(4):e1008758. doi: 10.1371/journal.pgen.1008758 (PMC7200016; doi:10.1371/journal.pgen.1008758)
Supplement: S3 Table — Raw counting and staining intensity data. (XLSX) [file pgen.1008758.s006.xlsx]

## Sheet: Countings Fig1-4,6-7
	S3 Table : Raw counting and straining intensity data
	Abbreviations : SF: Sinistral full ; SP: Sinistral partial ; NR: No rotation ; DP: Dextral partial ; DF: Dextral full ; DE: Dextral extra
			number of flies showing genitalia rotation phenotype						total number
	Fig.1 E	genotype	SF	SP(-270)	SP(-180)	SP(-90)	SP(-45)	NR	n
		Abd-B> >Dicer-2 >myo1D RNAi (x2) >rhea RNAi (40400)	0	0	0	0	3	18	21
		Abd-B> >Dicer-2 >myo1D RNAi (x2) >mys RNAi (103704)	0	0	0	0	2	36	38
		Abd-B> >Dicer-2 >myo1D RNAi (x2) >chic RNAi (102759)	0	0	0	0	0	70	70
		Abd-B> >Dicer-2 >myo1D RNAi (x2) >nls-GFP	0	0	8	12	6	4	30
		myo1D> >Dicer-2 >myo1D RNAi(x2) >l(2)gl RNAi (51247)	0	2	5	15	29	5	56
		myo1D> >Dicer-2 >myo1D RNAi(x2) >dia RNAi (20518)	0	0	7	14	8	11	40
		myo1D> >Dicer-2 >myo1D RNAi(x2) >Tec29 RNAi (103704)	0	0	2	4	4	12	22
		myo1D> >Dicer-2 >myo1D RNAi(x2) >fli RNAi (27566)	0	0	0	2	2	23	27
		myo1D> >Dicer-2 >myo1D RNAi(x2) >DAAM RNAi (T129M)	0	0	0	0	0	80	80
		myo1D> >Dicer-2 >myo1D RNAi(x2) >nls-GFP	5	4	33	17	8	3	70
			number of flies showing genitalia rotation phenotype						total number
	Fig.1 F	genotype	NR	DP(+45)	DP(+90)	DP(+180)	DP(+270)	DF	n
		Abd-B> >Dicer-2 >rhea RNAi 40400	5	1	5	7	0	0	18
		Abd-B> >Dicer-2 >mys RNAi (103704)	0	0	5	12	6	0	23
		Abd-B> >Dicer-2 >chic RNAi (102759)	0	3	27	6	0	0	36
		Abd-B> >Dicer-2 >nls-GFP	0	0	0	0	0	30	30
		myo1D> >Dicer-2 >l(2)gl RNAi (51247)	0	0	0	3	8	27	38
		myo1D> >Dicer-2 >dia RNAi (20518)	0	0	0	0	0	20	20
		myo1D> >Dicer-2 >Tec29 RNAi (103704)	0	0	0	13	15	5	33
		myo1D> >Dicer-2 >fli RNAi (27566)	2	4	4	1	0	0	11
		myo1D> >Dicer-2 >DAAM RNAi (T129M)	2	6	55	36	4	0	103
		myo1D> >Dicer-2 >nls-GFP	0	0	0	0	0	25	25
			number of flies showing genitalia rotation phenotype						total number
	Fig.2 B	genotype	SF	SP(-270)	SP(-180)	SP(-90)	SP(-45)	NR	n
		myo1D> >Dicer-2 >myo1D RNAi(x2) >DAAM PD RNAi	0	0	0	20	5	55	80
		myo1D> >Dicer-2 >myo1D RNAi(x2) >DAAM RNAi (T129M)	0	0	0	0	0	80	80
		myo1D> >Dicer-2 >myo1D RNAi(x2) >nls-GFP	6	6	39	20	12	2	85
			number of flies showing genitalia rotation phenotype						total number
	Fig.2 C	genotype	SF	SP(-270)	SP(-180)	SP(-90)	SP(-45)	NR	n
		myo1D> >Dicer-2 >myo1D RNAi(x2) >capu RNAi (34278)	5	1	14	6	0	2	28
		myo1D> >Dicer-2 >myo1D RNAi(x2) >form3 RNAi (42302)	0	0	11	10	0	0	21
		myo1D> >Dicer-2 >myo1D RNAi(x2) >Fhos RNAi (34034)	3	2	9	4	0	2	20
		myo1D> >Dicer-2 >myo1D RNAi(x2) >Frl RNAi (34412)	2	4	21	18	0	2	47
		myo1D> >Dicer-2 >myo1D RNAi(x2) >dia RNAi (20518)	0	3	5	19	0	6	33
		myo1D> >Dicer-2 >myo1D RNAi(x2) >DAAM RNAi (103921)	0	0	0	0	2	40	42
		myo1D> >Dicer-2 >myo1D RNAi(x2) >nls-GFP	6	6	39	20	12	2	85
			number of flies showing genitalia rotation phenotype						total number
	Fig.2 E	genotype	NR	DP(+45)	DP(+90)	DP(+180)	DP (+270)	DF	n
		Abd-B> >Dicer-2 >capu RNAi (110404)	0	0	0	0	0	15	15
		Abd-B> >Dicer-2 >Fhos RNAi (34034)	0	0	0	0	0	33	33
		Abd-B> >Dicer-2 >form3 RNAi (45594)	0	0	0	0	0	20	20
		Abd-B> >Dicer-2 >Frl RNAi (34412)	0	0	0	0	0	21	21
		Abd-B> >Dicer-2 >dia RNAi (103914)	0	0	0	0	3	15	18
		Abd-B> >Dicer-2 >DAAM RNAi (T129M)	2	3	15	7	1	0	28
		Abd-B> >Dicer-2 >Arp 3 RNAi (108951)	0	0	0	7	12	12	31
		Abd-B> >Dicer-2 >Arp2 RNAi (29944)	0	0	0	19	26	15	60
		Abd-B> >Dicer-2 >spir RNAi (61283)	0	0	0	0	0	20	20
		Wild-type (w1118)	0	0	0	0	0	20	20
			number of flies showing genitalia rotation phenotype						total number
	Fig.2 F	genotype	NR	DP(+45)	DP(+90)	DP(+180)	DP (+270)	DF	n
		Abd-B> >DAAM RNAi (T129M) >capu RNAi (110404)	0	2	17	17	2	0	38
		Abd-B> >DAAM RNAi (T129M) >Fhos RNAi (34034)	0	0	3	13	20	13	49
		Abd-B> >DAAM RNAi (T129M) >form3 RNAi (45594)	0	0	2	12	12	10	36
		Abd-B> >DAAM RNAi (T129M) >Frl RNAi (34412)	0	0	0	6	4	0	10
		Abd-B> >DAAM RNAi (T129M) >dia RNAi (103914)	46	18	17	2	0	0	83
		Abd-B> >DAAM RNAi (T129M) >DAAM RNAi (T129M)	0	0	11	19	4	0	34
		Abd-B> >DAAM RNAi (T129M) >Arp 3 RNAi (108951)	0	0	4	30	2	2	38
		Abd-B> >DAAM RNAi (T129M) >Arp2 RNAi (29944)	0	0	4	63	43	15	125
		Abd-B> >DAAM RNAi (T129M) >spir RNAi (61283)	0	0	0	5	15	15	35
		Abd-B> >DAAM RNAi (T129M) >mCD8-GFP	0	0	2	23	11	6	42
			number of flies showing genitalia rotation phenotype						total number
	Fig.3 A	genotype	NR	DP(+45)	DP(+90)	DP(+180)	DP (+270)	DF	n
		myo1DK2/+, Abd-B> >Dicer-2 >DAAM PD RNAi	2	2	6	20	4	0	34
		myo1DK2/+, Abd-B> >DAAM RNAi (T129M)	78	10	4	0	0	0	92
		myo1DK2/+	0	0	0	0	0	30	30
		Abd-B> >Dicer-2 >DAAM PD RNAi	0	0	0	8	20	59	87
		myo1D> >Dicer-2 >DAAM PD RNAi	0	0	12	24	20	67	123
		Abd-B> >Dicer-2 >DAAM RNAi (T129M)/>DAAM RNAi (T129M)	14	14	34	14	2	0	78
		Abd-B> >Dicer-2 >DAAM RNAi (T129M)/+	7	12	57	25	2	0	103
		myo1D> >Dicer-2 >DAAM RNAi (T129M)	5	6	58	25	4	0	98
		Wild-type (w1118)	0	0	0	0	0	50	50
			number of flies showing genitalia rotation phenotype								total number
	Fig.3 B	genotype	NR	DP (+45)	DP(+90)	DP(+180)	DP (+270)	DF	DE(+450)	DE(+540)	n
		myo1D> >Dicer-2 >DAAM RNAi (T129M) >DAAM PDI1042A (III)	0	0	1	8	10	26	0	0	45
		myo1D> >Dicer-2 >DAAM RNAi (T129M) >DAAM PDI1042A (II)	0	0	6	11	11	16	0	0	44
		myo1D> >Dicer-2 >DAAM RNAi (T129M) >DAAM PD	0	0	0	2	5	43	0	0	50
		myo1D> >Dicer-2 >DAAM RNAi (T129M) >DAAM PB	0	0	0	5	15	25	0	0	45
		myo1D> >Dicer-2 >DAAM PDI1042A (III)	0	0	0	0	0	45	0	0	45
		myo1D> >Dicer-2 >DAAM PDI1042A (II)	0	0	0	0	0	43	0	0	43
		myo1D> >Dicer-2 >DAAM PD	0	0	0	0	0	34	12	4	50
		myo1D> >Dicer-2 >DAAM PB	0	0	0	0	0	50	0	0	50
		myo1D> >Dicer-2 >DAAM RNAi (T129M) >nls-GFP	0	0	4	10	9	7	0	0	30
		myo1D> >Dicer-2 >nls-GFP	0	0	0	0	0	25	0	0	25
			number of flies showing genitalia rotation phenotype						total number
	Fig.3 C	genotype	NR	DP (+45)	DP(+90)	DP(+180)	DP (+270)	DF	n
		Abd-B> >DAAM PD RNAi >dia RNAi (103914)	13	8	21	3	0	0	45
		Abd-B> >DAAM RNAi (T129M) >dia RNAi (103914)	0	87	7	3	0	0	97
		Abd-B> >DAAM RNAi (T129M) >dia RNAi (20518)	40	4	0	0	0	0	44
		Abd-B> >dia RNAi (103914) >mCD8-GFP	0	0	0	0	0	45	45
		Abd-B> >dia RNAi (20518) >mCD8-GFP	0	0	0	3	4	38	45
		Abd-B> >DAAM PD RNAi >mCD8-GFP	0	0	1	13	11	20	45
		Abd-B> >DAAM RNAi (T129M) >mCD8-GFP	0	0	3	23	12	7	45
			number of flies showing gut looping phenotype			total number
	Fig.3 E	genotype	Sinistral	Non-looped	Dextral	n
		myo1D> >Dicer-2 >DAAM PD RNAi	0	8	63	71
		byn> >DAAM PD RNAi	0	66	46	112
		myo1D> >Dicer-2 >DAAM RNAi (T129M)	0	77	49	126
		byn> >DAAM RNAi (T129M)	0	102	0	102
		Wild-type (w1118)	0	2	54	56
	Fig.4 C	Genotype : tub-Gal80ts Abd-B> >Dicer-2 >DAAM RNAi (T129M)	number of flies showing genitalia rotation phenotype		total number
		temperature shifts	Dextral Full	Dextral partial	n
		29-(1dpf)-25	-	-	-
		25-(1dpf)-29-(2dpf)-25	35	0	35
		25-(2dpf)-29-(3dpf)-25	32	0	32
		25-(3dpf)-29-(4dpf)-25	19	0	19
		25-(4dpf)-29-(5dpf)-25	37	0	37
		25-(5dpf)-29-(6dpf)-25	2	32	34
		25-(6dpf)-29-(7dpf)-25	8	45	53
		25-(7dpf)-29-(8dpf)-25	32	0	32
		25-(8dpf)-29-(9dpf)-25	37	0	37
		Genotype : tub-Gal80ts Abd-B> >Dicer-2 >myo1D RNAi (x2)	number of flies showing genitalia rotation phenotype		total number
		temperature shifts	Dextral Full	Dextral partial	n
		29-(1dpf)-25	22	0	22
		25-(1dpf)-29-(2dpf)-25	11	0	11
		25-(2dpf)-29-(3dpf)-25	15	0	15
		25-(3dpf)-29-(4dpf)-25	10	0	10
		25-(4dpf)-29-(5dpf)-25	10	7	17
		25-(5dpf)-29-(6dpf)-25	1	19	20
		25-(6dpf)-29-(7dpf)-25	12	15	27
		25-(7dpf)-29-(8dpf)-25	40	0	40
		25-(8dpf)-29-(9dpf)-25	36	0	36
			number of flies showing genitalia rotation phenotype						total number
	Fig.6 B	genotype	NR	DP (+45)	DP(+90)	DP(+180)	DP (+270)	DF	n
		Abd-B> >Dicer-2 >chic RNAi (102759)	8	21	54	3	0	0	86
		Wild-type (w1118)	0	0	0	0	0	50	50
			number of flies showing genitalia rotation phenotype						total number
	Fig.6 C	genotype	NR	DP (+45)	DP(+90)	DP(+180)	DP (+270)	DF	n
		Abd-B> >DAAM RNAi (T129M) >chic RNAi (102759)	71	5	2	0	0	0	78
		Abd-B> >DAAM RNAi (T129M) >mCD8-GFP	0	0	8	47	16	13	84
		Abd-B> >chic RNAi (102759) >mCD8-GFP	0	5	24	9	0	0	38
		Wild-type (w1118)	0	0	0	0	0	50	50
			number of flies showing genitalia rotation phenotype						total number
	Fig.6 D	genotype	NR	DP (+45)	DP(+90)	DP(+180)	DP (+270)	DF	n
		Abd-B> >DAAM RNAi (T129M) >Tec29 RNAi (106962)	0	10	58	10	0	0	78
		Abd-B> >DAAM RNAi (T129M) >mCD8-GFP	0	0	5	25	9	6	45
		Abd-B> >chic RNAi (106962) >mCD8-GFP	0	0	0	7	20	18	45
		Wild-type (w1118)	0	0	0	0	0	50	50
			number of flies showing larval twisting phenotype			total number
	Fig.7 B	genotype	WT	Dextral (90)	Dextral (180)	n
		tsh> >myo1D >nls-GFP	0	0	111	111
		tsh> >myo1D >DAAM RNAi (T129M)	0	55	55	110
		tsh> >myo1D >DAAM PD RNAi	2	82	0	84
			number of flies showing larval twisting phenotype			total number
	Fig.7 C	genotype	WT	Sinistral (45)	Sinistral (90)	n
		tsh> >myo1C >nls-GFP	7	12	31	50
		tsh> >myo1C >DAAM RNAi (T129M)	66	4	0	70
		tsh> >myo1C >DAAM PD RNAi	10	1	0	11
			number of flies showing larval twisting phenotype				total number
	Fig.7 D	genotype	WT	Dextral (45)	Dextral (90)	Dextral (180)	n
		cut> >nls-GFP	50	0	0	0	50
		cut> >myo1D >nls-RFP	0	2	48	0	50
		cut> >DAAM PD	20	0	0	0	20
		cut> >DAAM PDi1042A	50	0	0	0	50
		cut> >myo1D >DAAM PD	0	0	20	5	25
		cut> >myo1D >DAAM PDi1042A	1	15	30	0	46
			number of flies showing larval twisting phenotype				total number
	Fig.7 E	genotype	WT	Sinistral (45)	Sinistral (90)	Sinistral (180)	n
		tsh> >nls-GFP	68	0	0	0	68
		tsh> >myo1C >nls-RFP	0	0	50	0	50
		tsh> >DAAM PD	0	0	55	0	55
		tsh> >DAAM PDi1042A	50	0	0	0	50
		tsh> >myo1C >DAAM PD	0	0	0	60	60
		tsh> >myo1C >DAAM PDi1042A	61	8	0	0	69
			number of flies showing larval twisting phenotype			total number
	Fig.7 F	genotype	WT	Sinistral (45)	Sinistral (90)	n
		tsh> >nls-GFP	68	0	0	68
		tsh> >DAAM PD >nls-RFP	0	0	52	52
		tsh> >myo1C RNAi (x2)	42	0	0	42
		tsh> >DAAM PD >myo1C RNAi (x2)	21	14	0	35

## Sheet: Stainings Fig4E,F
	Fig.4 E,F: Quantitative analysis of Protein co-localisation in Genital disc (A8) and Adult hindgut (H1)
	DAAM::sfGFP myo1D::mCherry (Adult hindgut)					DAAM::sfGFP myo1D::mCherry (Genital disc)
	a<->b intensity profile		c<->d intensity profile			e<->f intensity profile		g<->h intensity profile
	myo1D::mCherry	DAAM::sfGFP	myo1D::mCherry	DAAM::sfGFP		myo1D::mCherry	DAAM::sfGFP	myo1D::mCherry	DAAM::sfGFP
	8	22	7	13		43	26	56	29
	12.112	18.603	7.7105	12.0329		41	27.8769	55.835	25.8766
	14.06	19.985	8.4211	11.0658		39.8769	27.8769	51.243	24.013
	15.826	18.19	8.0227	11.2075		39.8154	27.8154	53.235	22.7832
	13.305	22.417	8.0229	10.9737		40.7538	27	58.129	21.0259
	12.185	27.25	8.5193	10.7171		41.6923	26.3077	56	29
	7.804	30.458	9.0789	11.2632		41.6308	25.3692	55.835	25.8766
	8.632	30.583	8.9794	12.4294		40	24.4308	51.243	24.013
	8.942	26.158	9	14.5651		38	24	53.235	22.7832
	12.115	20.433	9.9216	17.0263		35	24	58.129	21.0259
	12.264	18.057	12.5789	18.8026		33	24	55.722	20
	17.492	17.807	15.8502	19.7581		33.6769	24.3231	52.646	18.7074
	22.518	22.01	18.0838	20.1101		35	25.2615	49.174	18.1086
	25.632	28.944	19.6657	20.3355		38	27	46.597	18.7552
	27.569	32.36	22.3457	20.8122		40.1385	29	47.518	20.0917
	31.618	31.438	26.9628	21.5066		42.0769	32	48.583	19.9977
	37.131	27.069	32.2133	22.5789		42.0308	34.9846	43.231	20
	42.929	22.406	35.3174	23.5213		42.8615	35.9077	45.105	20.3007
	52.471	18.503	36.7895	24.3925		42.6769	34.8923	49.587	20.5455
	60.627	17.646	38.25	25.25		42.4923	32.8308	48.275	20.4343
	62.855	19.154	41.455	26.9024		41.7692	30.7692	53.016	20.1678
	63.502	22.289	45.2368	29.1958		41.7077	30.4154	51.801	20.3804
	62.67	28.199	48.8289	31.6508		41.6462	30.9385	47.801	20.496
	61.351	41.611	51.2434	33.8049		41.5846	31.1692	48.657	20.6356
	58.203	59.7	51.8753	36.0526		42	31.5231	51.217	20.1469
	52.482	68.005	51.3631	36.9408		43	31.5385	61.739	20.7762
	50.954	66.449	48.1892	38.5232		44	31.6	59.934	22.8571
	52.904	57.967	45.416	40.1432		46	31.6615	59.095	25.2544
	55.416	50.297	42.8802	42.2777		49	30.7231	57.375	26.3333
	59.751	43.716	45.5323	43.994		52.2154	30.7846	53.544	26.947
	64.633	44.24	50.4737	47.1276		54.1538	30.8462	55.855	26.9853
	66.417	46.03	56.7895	50.7575		55	31.9077	58.116	27
	69.436	48.332	62.3573	54.662		54	31.9692	63.524	28.6993
	66.104	49.691	66.1447	59.4662		52.0308	31.0308	71.267	32.0225
	65.825	54.526	66.2895	64.6248		52	30.0923	82.552	36.2526
	65.537	62.838	61.8822	69.3744		52.8462	31.1538	89.224	39.2934
	65.178	78.853	54.9037	71.8075		55.5692	31.2154	86.554	43.4737
	63.547	91.43	46.1579	72.3713		57.1692	33.2769	87.26	45.0741
	60.066	95.653	37.75	72.25		59.6462	33.3385	84.893	43.2367
	59.339	89.029	30.2716	72.6297		61.4	32.4	78.838	38.8392
	61.442	93.104	23.9778	73.7673		62.6923	32	85.845	34.3629
	63.855	101.839	18.7434	75.0006		64.9077	32.5231	84.017	32.6699
	71.441	112.776	13.9079	74.8556		66.6615	33.5846	81.753	30.7675
	82.143	106.918	10.2763	72.0667		68.7077	35.9385	79.363	28.6714
	86.723	94.206	8.0242	65.2895		69.2923	38.1231	73.818	27.2479
	95.789	80.432	7	57.2961		68	39.3077	74.858	27.6338
	102.014	70.856	7	50.1802		65	38.4923	72.615	28.8498
	107.883	63.83	7.4539	45.1519		60	37.7846	62.213	28.035
	112.098	56.366	7.7119	41.7368		55.0462	38.8615	51.151	26.4855
	111.59	45.898	7.1842	38.8355		51.0154	41	47.355	25.7692
	106.974	38.878	6.5345	35.8734		50	42.9231	47.062	25.2448
	100.958	35.712	6.058	33.0605		49	43.7231	51.296	24.0092
	99.614	36.025	5.7105	30.9612		49.8	43.6	56.175	23.6841
	94.91	38.508	4.7434	31.1033		49.7385	42.2154	54.729	23.7972
	87.452	39.373	3.9676	33.2763		48.6769	40.3538	50.334	23.2517
	80.26	38.275	4.1118	34.5921		47.6154	38.6154	49.42	24.2797
	71.208	37.244	4.3684	35.1468		46	38.1077	48.063	26.3147
	61.85	36.932	4.5	33.5938		45	37.4923	48.636	27.6198
	52.299	39.254	3.8004	30.2981		45	38	43.803	28.8169
	39.618	45.34	3.1974	27.1415		45	37	40.944	31.9021
	26.553	53.718	4.4211	25.0159		46	36	44.609	32.8462
	16.507	57.422	5.6447	25.3464		46.7538	34	45.553	32.9051
	11.364	56.014	6.78	27.0132		47.6308	32	45.75	32.6205
	10.866	50.92	6.0605	27.7632		48.6308	30.1231	47.142	33.2378
	9.651	44.957	5.1053	28.4737		48.7538	30.0615	49.529	34
	7.65	43.961	5	26.5987		47	32	44.727	34.588
	6.073	46.581	5	23.5789		45.1231	32.9385	44.342	34.1883
	4.085	54.861	5	20.4211		42.1231	33	49.785	32.4401
	4.361	61.407	5	17.2632		40	33	51.052	32.7027
	3.928	61.932	4.2697	15.3496		38	33	48.915	33.9817
	4.388	57.365	4.0275	15		38	32	43.446	33.7273
	5.89	46.994	4	16.1118		39	32	37.036	32.6154
	6.285	34.162	4.6316	17.7895		41.4308	31.5692	37.721	31.5523
	6.931	27.804	5	18.2697		43.4923	32	41	32.2875
	4.027	24.054	5.0074	17.4548		44	32	43.986	33.979
	4.009	20.819	4.4671	15.4474		43	31.6154	47.396	35.1748
	3.807	18.948	3.75	13.25		41.3231	30.6769	54.692	36.0383
	6.168	16.294	3.2434	11.7763		40.2615	30.7385	55.9	35.0397
	5.721	17.84	3.4417	10.9868		40.4	31	57.611	35.2168
	4.32	16.382	4	10.7303		41.1385	32	62.853	35.0698
	4.054	16.142	4.1939	10.4737		41.0769	33	68.602	38.4685
	6.339	16.792	4.5202	10.5526		40.0154	32.0154	72.154	42.6717
	5.592	19.317	4.0395	11.5658		40	33	78.391	46.2485
	4.02	22.92	4.4859	13.2434		39	33	83.149	49.8182
	3.195	25.854	5.2368	14.8961		39	33	82.997	52.1272
	3.122	29.867	6.2039	15.5724		39	32.2308	84.818	52.8216
	4.426	35.168	6.9342	14.6203		39	31.2923	88.799	51.8802
	4.739	37.992	6.7222	12.4787		38.3538	30	89.106	53.4056
	5.101	37.98	7.2105	10.2188		38	29.5846	88.506	54.2512
	4.435	33.245	9.0724	9.4013		38	28.5231	91.497	53.1325
	3.15	29.317	10	10.0622		38	28.4615	96.367	55.5629
	2.599	28.888	9.9934	13.3378		39	28	100.834	59.4056
	3.459	30.102	9.0263	18.2472		40.6615	28	104.461	63.8152
	5.279	30.345	9.8108	23.7829		41.7231	28.2769	116.556	67.6864
	5.966	28.107	9.8925	30.2368		42.5692	28.2154	119.7	68.9928
	5.053	22.371	10.5	35		41.8462	28.1538	121.614	74.0703
	5.096	17.676	10.0582	37.3629		41	28.0923	125.248	81.8264
	5.32	15.227	10	37.2237		40.0308	27.0308	132.176	86.1223
	4.594	15.584	10	35.6771		39.9077	26.9692	135.362	86.4153
	2.697	18.036	10	33.6513		39.7231	26	139.855	84.8909
	2.12	19.497	10	33.0789		39.6923	24	131.355	81.4286
	2.7	18.054	10	34.317		39.7846	22.7846	135.971	77.7458
	3.62	13.497	10.8158	37.1761		39.7231	21.7231	145.292	74.6338
	4.837	9.639	12.3011	41.2039		38.6615	21.6615	150.701	71.1259
	6.236	8.529	14.7091	45.1607		37.2	22.6	155.337	68.213
	6.358	9.005	17.0652	49.1519		36.5385	23.5385	155.806	64.3186
	6.401	11.495	19.1224	53.2329		36.9538	25	159.798	60.1748
	5.904	13.665	20.9605	56.2961		37.8308	27	159.915	55.5527
	5.555	15.457	22.4474	56.9474		39.0615	28.6462	154.343	51.4843
	7.356	13.294	22.5855	54.3952		39.5846	29	155.628	50.6116
	8.721	11.018	22.362	49.2237		38.4615	29	150.335	54.1676
	11.036	9.365	22.1316	43.8289		37.3385	28.1692	149.458	57.715
	12.697	11.315	21.1884	39.7673		37.2154	27.2154	149.374	61.8855
	15.041	13.581	19.4342	37.9784		38.0462	26.0923	154.466	69.4623
	16.335	18.459	17.5625	39.3125		39	26.9846	147.092	72.4095
	22.09	22.761	16.3995	42.0742		40.9231	27	138.414	74.8462
	29.066	25.69	16.3421	45.6053		40.8615	28.8615	124.519	75.2811
	38.086	24.882	15.8684	49.2105		40.8	29	112.687	74.9198
	40.847	21.309	15.0395	50.7962		39.7385	29	102.889	72.8533
	42.808	20.398	13.3618	50.8947		40	29	96.157	64.5245
	44.316	20.027	11.6427	49.5263		41	30	87.414	55.7133
	50.021	19.811	9.0517	49.0724		43	30.5538	80.573	47.6503
	53.673	19.999	7.3329	48.6184		45.4923	30.9846	75.488	41.8264
	57.694	21.663	5.6513	50.0724		49	32.2923	66.285	39.2944
	60.513	26.902	5.6461	54.1461		51.6308	35.4769	59.837	35.7773
	64.515	32.208	5.1842	59.5855		53.3846	39.5385	56.639	32.9791
	66.535	31.991	5.0476	63.505		54.2615	42.9846	60.533	30.645
	68.376	30.87	4.1776	65.0974		53.4462	45.5538	61.861	29.7183
	69.97	31.573	4	64.6454		51.7538	48.2462	56.457	28.3357
	80.084	36.571	3.3181	63.0529		50.9385	52.0615	51.273	27.5594
	88.383	45.127	3.0982	61.7642		52	55	50.384	27.6014
	95.553	52.225	3.2681	60.7532		53.8769	55.8154	47.141	26.7543
	95.874	59.645	3.1316	59.1427		57.6308	52.8769	44.352	24.6482
	90.753	69.763	3	55.625		60.4462	50	39.947	23.3723
	83.41	89.98	3.2259	49.7237		63.2615	48.4923	39.111	23.0776
	74.976	114.648	3.6382	43.2747		64.3846	48.6154	37.421	22.2149
	69.783	136.927	3.8947	36.5817		66.2615	49.3692	37.426	20.471
	66.223	149.136	4	30.6819		67.1385	49.5692	36.692	20.5444
	63.086	146.299	4	25.4437		69.5077	50.5077	34.723	20.9441
	60.675	134.721	4	20.2804		72.4462	52.4462	31.424	22.533
	59.96	124.214	3.9688	15.7417		75.3846	55.6154	32.222	23.3986
	60.112	117.316	4	12.3188		76	57.3538	37.674	25.0213
	59.13	111.631	3.6711	9.7763		75.7385	58.4769	42.501	25
	53.269	109.732	2.7955	8.4863		72.8	58.4	38.903	25.0006
	44.259	113.679	2.0388	8.0139		71.8615	57.5846	31.683	25
	36.487	119.042	2.2772	8.2303		72	55.8462	27.392	24.498
	33.086	120.009	3.6579	9.3038		73.0154	54.9692	27.176	24.7832
	32.837	117.097	4.8816	10.5653		72.8615	53.0462	26.94	24.6738
	34.015	114.625	5.8421	12.0035		70.6769	49.2154	31	24
	39.254	116.758	4.9013	12		68.3231	45.3385
	42.35	120.5	3.9662	11.9662		64.3077	41.4615
	47.789	117.832	3.7763	11.7265		61.4154	39.5846
	49.019	107.18	5	12		59.6462	39.3538
	47.255	97.424				57	40.4154
	41.3	81.579				54.4769	41.4769
	35.463	70.606				51.5385	42.5385
	27.102	63.458				49.6	43.2
	23.515	62.935				48.6615	41.9846
	18.673	66.344				47.4462	40.1692
	18.972	69.788				46.5692	37.3538
	15.014	65.608				45.5385	35.6923
	13.733	57.358				43.7231	33.8154
	11.685	51.202				41.9385	32.9692
	10.819	46.401				40.1231	32.0308
	10.097	44.225				38.2769	31.1846
	9.51	41.04				36.3077	31.3077
	8.687	38.421				35.2154	32.2154
	7.843	36.685				33.2769	32.2769
	5.878	36.033				32.3385	32.3385
	5.03	36.619				31.4	30.8
	5.578	38.509				31	29.4615
	8.106	41.558				30.5231	28.5231
	8.791	45.362				29.5846	28.5846
	7.807	47.502				29.6462	28.6462
	5.128	47.695				29.7077	29.7077
	4.385	43.199				29.7692	29.7692
	4.756	39.167				29	29.8308
	5.134	36.847				28.8923	29.8923
	4.544	35.923				28	29.9077
	3.543	35.086				28.0154	28.9846
	2.406	34.215				28.0769	28
	2.223	33.573				28.1385	28
	3.579	31.656				28.2	28.2
	4.325	28.609				28.2615	29
	4.034	24.986				27.6462	29.3231
	3.305	20.137				27.3846	30
	4	15.289				26.4462	31
	4.254	11.446				25.5077	32
	4.79	6.609				24.5692	32.5692
	4.294	5.208				23.6308	32.6308
	4.33	3.897				23.6923	32.6923
	3.763	3.084				25	32.7538
	4	1.992				26	33.8154
	4.087	2.147				28	33
	4.542	2.437				28	32
	3.523	3.639				27	30
	2.787	4.483
	3	6

## Sheet: Stainings Fig4F,G
	Fig.4 F: Quantitative analysis of Protein co-localisation in Adult hindgut (H1)
	Values highlighted in blue were used in the figure
	DAAM::sfGFP myo1D::mCherry				myo1D> >DAAM::GFP >myo1D::Flag
		PCC	MCC			PCC	MCC
	Region1	0.135	0.99		Region1	0.8	1
	Region2	0.14	0.99		Region2	0.56	0.998
	Region3	0.143	0.99		Region3	0.49	0.932
	Mean	0.139333	0.99		Mean	0.616667	0.976667
	Std. Dev.	0.00404145	0		Std. Dev.	0.162583	0.0386954
	Fig.4 G: Quantitative analysis of Protein co-localisation in Genital disc (A8)
	DAAM::sfGFP myo1D::mCherry				myo1D> >DAAM::GFP >myo1D::Flag
		PCC	MCC			PCC	MCC
	Region1	0.127	0.968		Region1	0.74	0.994
	Region2	0.13	0.967		Region2	0.72	0.984
	Region3	0.128	0.97		Region3	0.76	1
	Mean	0.128333	0.968333		Mean	0.74	0.992667
	Std. Dev.	0.00152753	0.00152753		Std. Dev.	0.02	0.0080829

## Sheet: Stainings Fig5
	Fig.5: Quantitative analysis of DAAM and Abd-B expression in control and Abd-B loss of function conditions
	Values highlighted in blue were used in the figure
	DAAM::sfGFP
	Abd-B signal					DAAM signal
	Intensity values (A8)		Intensity values (A9)			Intensity values (A8)		Intensity values (A9)
	region 4 (A8)	115	region 1 (A9)	141		region 4 (A8)	96	region 1 (A9)	109
	region 5 (A8)	130	region 2 (A9)	137		region 5 (A8)	97	region 2 (A9)	108
	region 6 (A8)	85	region 3 (A9)	115		region 6 (A8)	77	region 3 (A9)	117
			mean (A9)	131				mean (A9)	111.333
		intensity ratio					intensity ratio
	region 4 / mean (A9)	0.877863				region 4 / mean (A9)	0.862275
	region 5 / mean (A9)	0.992366				region 5 / mean (A9)	0.871257
	region 6 / mean (A9)	0.648855				region 6 / mean (A9)	0.691617
	mean ratio	0.839695				mean ratio	0.808383
	Std. Dev.	0.174907				Std. Dev.	0.101222
	Std. Err.	0.100983				Std. Err.	0.0584408
	DAAM::sfGFP myo1D> >Dicer-2 >Abd-B RNAi
	Abd-B signal					DAAM signal
	Intensity values (A8)		Intensity values (A9)			Intensity values (A8)		Intensity values (A9)
	region 4 (A8)	55	region 1 (A9)	163		region 4 (A8)	58	region 1 (A9)	144
	region 5 (A8)	38	region 2 (A9)	207		region 5 (A8)	64	region 2 (A9)	155
	region 6 (A8)	50	region 3 (A9)	144		region 6 (A8)	59	region 3 (A9)	149
			mean (A9)	171.333				mean (A9)	149.333
		intensity ratio					intensity ratio
	region 4 / mean (A9)	0.321012				region 4 / mean (A9)	0.388393
	region 5 / mean (A9)	0.22179				region 5 / mean (A9)	0.428571
	region 6 / mean (A9)	0.291829				region 6 / mean (A9)	0.395089
	mean ratio	0.27821				mean ratio	0.404018
	Std. Dev.	0.0509936				Std. Dev.	0.021526
	Std. Err.	0.0294411				Std. Err.	0.012428

## Sheet: Stainings S1 Fig
	S1 Fig: Analysis of DAAM protein localisation in Adult hindgut (H1)
	DAAM::sfGFP byn> >CD8-mCherry			myo1D::NeonGreen byn> >CD8-mCherry			DAAM::sfGFP IHC anti DE-Cad			myo1D::NeonGreen IHC anti DE-Cad
	a<->b intensity profile			c<->d intensity profile			e<->f intensity profile			g<->h intensity profile
	CD8-mCherry	DAAM::sfGFP		CD8-mCherry	myo1D::NeonGreen		DE-Cad	DAAM::sfGFP		DE-Cad	myo1D::NeonGreen
	33	20		43	23		13	19		34	18
	32.0684	19.1568		39.81	21.07		18.283	22.759		34.993	18.223
	29.7443	18.2162		38.14	21		19.076	24.511		39.93	21.185
	28.3243	17.6757		37.152	21.059		17.388	25.11		40.986	23.951
	27.8875	17.2342		37	21.192		23.049	20.864		44.694	27.796
	28.2523	17.4841		37.336	21.139		36.27	19.179		49.098	32.944
	29.4434	19.355		38.435	21.097		38.757	17.222		60.525	35.574
	33.3837	21.3063		39	21.646		38.787	18.75		65.882	38.843
	36.6406	22.2072		39.286	22		39.437	20.571		76.668	45.311
	41.4295	23.1622		39.361	22.544		41.184	23.637		85.498	53.545
	45.4422	24.5135		39.494	23.201		39.352	26.867		91.359	62.273
	50.1707	27.4134		40.261	24.495		38.018	30.677		92.675	74.479
	55.5405	31.2681		41.237	26.163		46.962	34.197		93.573	87.939
	59.9011	33.4234		43.715	27.383		49.851	51.513		95.033	94.901
	61.9189	35.5086		45.825	28.192		49.224	48.893		92.179	106.272
	64.5077	37.3462		47.073	28.986		55.234	55.717		89.136	109.112
	70.8899	39.4575		47.938	31		67.874	73.697		85.924	111.402
	78.0253	43.3124		49.393	31.038		76.571	99.746		85.294	112.459
	83.4207	53.5537		51.582	31.671		87.846	111.924		78.844	110.222
	85.5108	71.3735		51.892	33.01		123.279	115.365		76.445	107.687
	87.6786	86.0465		52	36.562		158.322	129.054		73.077	101.897
	88	87.0869		54.401	39.388		182.936	156.086		67.734	87.447
	86.3031	86.6886		57.572	42.167		189.781	175.669		60.195	79.941
	85.6153	81.6616		59.222	44.98		191.792	178.921		56.312	68.302
	82.401	62.9189		62.151	47.108		195	174.519		52.871	62.307
	74.2308	45.4346		66.949	51.062		192.045	171.936		50.72	57.223
	65.4205	40.4955		69.943	57.418		170.291	172.326		50.033	50.653
	59.2016	33.9459		75.093	66.724		150.98	172.943		49.873	43.974
	45.7341	29.018		78.134	74.603		138.694	166.328		44.189	38.746
	38.7288	26.8108		81.635	82.07		122.369	159.764		42.024	30.436
	29.2403	25.8481		84.931	87.285		102.913	139.596		37.094	27.008
	23.8955	25.0721		88.644	92.195		85.341	133.652		35.217	22.993
	20.5778	23.9808		94.407	95.544		78.351	114.008		34.224	19.474
	16.0044	23.3287		98.779	95.653		72.45	104.671		33.231	17.609
	12.1473	22.6847		107.28	92.001		71.237	98.296		32.238	16.434
	11.3998	22.018		116.687	82.277		70.582	80.634		30.49	15.329
	11.5062	20.6991		119.548	75.097		70.666	66.845		29.168	14.196
	11	20		119.329	70.551		65.958	58.782		25.89	12.979
	10.0037	16.1729		115.881	65.372		52.313	52.045		24.266	12.497
	9.0935	14.0811		111.236	58.995		42.233	42.463		23.537	12.273
	8.2941	12.3063		107.97	58.21		41.396	40.933		23.133	12.049
	6.4597	10.964		106.696	57.306		36.304	40.383		23.419	11.237
	6	10.0438		103.873	56.035		40.328	44.449		23.699	11
	6	10		102.323	54.934		43.231	51.564		23.943	10.433
	5.8006	10		99.775	54.063		38.907	59.616		25.278	10.024
	5.2337	9.9014		97.246	53.133		32.243	52.701		27.571	9.304
	5.0075	11.0075		94.725	52.913		27.567	41.616		31.343	9
	5.1712	11		93.286	53		25	38.522		30.241	8.329
	5.6216	11.8108		92.733	51.926		22.904	35.285		27.253	8
	5.3479	12.58		90.191	49.051		16.74	32.573		24.193	8
	5.5225	11.955		84.847	46.045		15.814	25.903		23	8
	5.973	11.5405		79.815	40.963		15.495	23.669		23	7.811
	5.7818	11.955		72.148	35.506		16	23.582		23	7.298
	5.908	12.1261		67.411	34.563		15.916	21.239		26.147	7
	6.0526	12.1096		58.077	33.392		14.943	20.61		28.622	7
	6.7869	12.2252		52.208	29.354		14.167	18.206		29	7
	7	12		44.69	26.361		13.65	18.221		29	6.392
	7.5661	12.2717		40.826	23.209		11.432	18.476		29	6
	7.9659	12.6036		38.975	21.887		15.734	19.886		27.192	6
	8.6216	12.7818		34.715	19.69		16.867	22.525		21.821	6
	9	14.0131		30.354	18.43		17.863	21.651		14.565	5.834
	9	14.7161		25.769	18.082		19.196	21.77		9.76	5.825
	9.2759	15		23.684	18.829		16.873	24.411		7.893	5.406
	10.9459	15.1892		22.863	19		17.529	24.474		6.881	5.022
	12.6715	16		23.011	19		19.714	23.796		6.178	5
	13	16		22.571	18.842		21.466	20.143		7.339	5
	12.1351	16.8649		22.603	17.873		24.984	19.204		10.568	5
	12.8006	17.3604		21.617	15.668		36	26		17.512	5
	13.4091	18.2613		21.419	13.911		34.749	23.988		21.814	5
	14.7465	19.6216		19.885	14.108		25.621	28.163		21.483	5
	17.4595	20.5315		18.291	14.158		22.116	24.116		18.448	5
	20.2703	21.3063		18.011	14.008		24.761	23.975		15.44	5
	23.4076	22.6486		18	14.567		32.858	31.456		14.007	5.497
	27.0521	24.0738		18.11	14.89		37.235	36.298		10.878	6
	32.3333	26.6667		18.051	14.962		39.201	41.226		7.476	6
	40.645	27.7604		17.89	14.947		39.693	42.543		5.638	6
	48.6927	30.8705		17.861	14.365		44.808	46.311		5	6
	55.8554	33.045		17.342	14		50.435	50.151		4.716	6
	62.7253	36.0314		17.44	14.051		48.463	48.897		4.273	6
	68.5586	39.3591		17	15		48.343	50.232		4.752	6
	72.9316	43.9535		16.38	15.769		55.008	55.693		6.404	6
	77.7801	54.3302		16.778	16.108		57.481	47.967		7.893	6.469
	80.8744	63.478		17.536	16.43		67.036	43.817		8	7
	81.4879	73.0436		18.757	16.741		76.636	48.254		8	7
	77.3375	74.0679		18.278	16.291		80.773	44.597		7.256	7.164
	74.7857	73.1356		17.858	16.11		96.047	44.637		5.315	7.709
	73.6328	69.3457		17.542	15.788		112.914	56.774		3.123	8
	72.6574	66.2432		17.622	16.576		128.671	75.457		2	8.575
	72.1753	63.429		18.544	17.158		142.935	82.651		2	9.692
	70.8449	59.4497		19.594	17.601		148.36	91.394		2.362	9.932
	66.2593	54.2323		21.266	18.394		152	103.584		3.052	10.07
	60.2747	49.009		22.003	19		153.528	119.855		4.157	10.182
	52.9338	48.0869		23.439	19.342		160.279	146.555		7.707	10.65
	50.6004	47.114		25.684	21.072		164.566	155.521		11.491	11.406
	47.6036	43.8439		26	23.796		170.838	154.5		12.517	12.037
	44.2992	41.5264		26.263	23.564		168.759	157.09		12.754	13.719
	41.1782	39.7838		28.456	24.108		176.775	160.919		13	15.484
	39.9272	37.5315		30.015	25.334		180.999	170.282		13.871	17.596
	39.1756	35.7117		30.823	27.392		185.524	172.668		16.874	19.28
	39.5259	34.8108		32.392	27.703		195.055	170.991		20.852	20.047
	39.2627	33.9099		34.887	32.712		175.088	158.37		25.036	20.434
	38.3998	33.009		36.809	33.932		133.004	120.179		27.783	21.578
	36.1125	32.1081		39.506	34.37		105.047	80.148		30.743	24.174
	34.8644	28.5776		41.614	35.626		87.992	62.663		32.839	26.693
	31.1892	25.74		42.734	36.355		61.896	49.397		35.992	30.058
	26.8305	23.6684		46.206	40.384		54.917	43.687		38.815	35.917
	21.4071	20.6757		49.333	42.734		54.687	35.839		40.258	40.382
	18.3652	19		50	45.191		54.526	34.278		44.734	46.769
	16.7896	19		50.262	46.987		63.542	27.325		49.223	54.135
	16.251	19.2162		50.709	47.994		64.84	29.177		57.814	60.991
	15.9603	20		51.43	50.479		60.738	37.212		64.154	73.107
	16	20		52.541	54.361		44.822	38.476		69.624	83.166
				55.117	57.924		36.385	40.073		76.333	93.273
				61.871	61.5		35.661	42.955		81.098	104.283
				74.395	63.919		33.376	47.343		94.546	127.239
				83.924	66.838		31.292	52.776		121.098	138.499
				89.819	75.18		28.005	56.536		132.738	144.946
				98.319	78.898		27.116	50.511		136	141.008
				104.876	81.117		26.663	49.689		136	137.526
				112.021	86.794		27.439	47.625		135.313	126.256
				122.818	95.496		31.757	48.145		128.061	107.76
				125.797	98.294		27.106	42.18		114.302	88.42
				126.671	103.614		19.647	36.749		107.156	64.163
				129.899	108.139		11.826	28.626		101.549	52.341
				132.937	112.507		9.881	20.503		85.687	43.42
				134.769	116.824		10.816	19.326		81.245	32.589
				139.357	118.024		14.584	16.738		74.657	28.242
				139.153	118.491		17.716	6.835		66.484	24.357
				137.02	121.322		17.188	2.559		59.465	22.076
				134.047	126.82		17.627	3.426		54	19.371
				132.398	130.866		13.119	4.256		53.636	17.322
				129.43	132.801		3.292	3		49.887	15.945
				125	135.302		1.456	4.284		48.556	15.213
				123.358	137.587		0.732	3.786		46	15
				118.121	133.892		3	2		46	14.937
				112.577	132.784					45.883	14
				99.972	126.881					45.388	14
				91.713	116.159					45.658	14
				83.281	107.706					44.278	13.965
				69.355	96.624					41.855	13
				58.832	81.222					40.336	13
				52.247	74.322					40.224	12.986
				43.103	70.295					40.111	11.993
				38.245	62.197					40	11
				34.949	55.616
				33.043	47.356
				30.511	43.16
				28.037	39.865
				26.14	36.442
				23.709	34.278
				21.145	32.55
				19.646	31.352
				18.295	29.35
				17	27.272
				17	26.403
				16.789	24.686
				16	22.659
				15.984	22.949

## Sheet: Stainings S2 Fig
	S2 Fig: Quantitative analysis of DAAM expression in control and myo1D loss of function conditions
	Values highlighted in yellow and orange are maximum intensity values in the analysed regions and were used to calculate intensity ratios
	Values highlighted in blue were used in the figure
	DAAM::sfGFP signal intensity profile plots
	Larval Hindgut													Larval Genital disc													Pupa Genital disc
	DAAM::sfGFP myo1D> >Dicer-2 >tdTomato						DAAM::sfGFP myo1D> >Dicer-2 >tdTomato >myo1D RNAi (x2)							DAAM::sfGFP myo1D> >Dicer-2 >tdTomato						DAAM::sfGFP myo1D> >Dicer-2 >tdTomato >myo1D RNAi (x2)							DAAM::sfGFP myo1D> >Dicer-2 >tdTomato						DAAM::sfGFP myo1D> >Dicer-2 >tdTomato >myo1D RNAi (x2)
	H1			H2			H1			H2				A8			not A8			A8			not A8				A8			not A8			A8			not A8
	Plot1	Plot2	Plot3	Plot4	Plot5	Plot6	Plot1	Plot2	Plot3	Plot4	Plot5	Plot6		Plot1	Plot2	Plot3	Plot4	Plot5	Plot6	Plot1	Plot2	Plot3	Plot4	Plot5	Plot6		Plot1	Plot2	Plot3	Plot4	Plot5	Plot6	Plot1	Plot2	Plot3	Plot4	Plot5	Plot6
	99	95	289	93	84	216	272	207.333	271.667	167	150.667	224		181.667	277.889	208	232.333	183.667	256.111	248	289.889	219.333	276.444	348	153.333		471.778	454	486	266.333	436	266	322.556	294.667	147	239	263.333	222
	150.158	141.912	146.006	131.587	196.078	282.315	258.625	215.839	198.417	150.005	195.359	166.17		183.986	209.362	206.25	232.22	197.9	241.311	253.256	243.739	273.746	248.508	313.837	196.902		514.529	503.255	525.226	247.586	376.498	355.107	360.564	335.41	170.034	250.512	205.663	259.184
	143.047	179.394	142.705	103.782	177.125	351.006	238.667	243.973	202.333	145.407	170.118	171.653		268.129	141.111	213.778	217.662	177.267	195.147	269.511	246.175	289.153	251.827	283.886	232.765		496.134	583.313	520.077	262.131	346.505	353.53	361.453	360.385	174.754	252.741	179.96	305.293
	168.568	175.79	154.508	115.967	165.75	303.284	287.583	235.111	236.083	130.905	220.505	163.253		295.075	147.913	193.125	246.913	316.533	277.268	289.533	207.857	253.429	235.148	317.988	198.725		506.54	464.713	669.709	319.182	392.095	343.829	391.089	367.462	179	245.506	279.36	361.878
	116.292	210.312	176.1	129.26	177	287.84	247.833	298.365	275.667	109.582	239.268	145.64		266.817	83.664	253.222	226.387	247.467	296.682	341.267	166.941	310.78	216.195	378.121	214.725		637.073	510.857	866.601	342.515	498.485	324.08	371	360.385	147.889	244.277	227.373	323.955
	107.69	203.08	197.125	134.076	199.234	308.985	249.417	343.488	268.375	109.349	148.15	148.25		321.964	134.008	468.986	203.167	294.5	393.863	326.111	263.616	392.94	225.23	538.636	272.588		681.679	554.76	802.02	359.354	400.449	331.588	403.8	411.154	192.143	294.807	261.083	359.2
	96.846	176.376	260.305	102.761	188.5	337.947	284.917	238.585	313.25	147.476	106.419	152.307		378.578	172.657	670	288.827	350.4	522.874	340.4	173.104	403	255.827	571.901	397.412		734.087	550.605	824.989	335.212	405.449	288.463	418.582	589.59	196.815	295.642	324.533	455.019
	138.949	168.296	207.689	115.093	211.961	398.465	315.167	321.385	330.375	170.593	134.831	133.46		395.185	240.149	745.972	519.353	294.733	654.08	500.544	248.25	352	329.517	575.676	437.431		668.513	539.5	817.44	415.333	527.976	303.245	498.244	779.256	201.782	315.329	437.763	500.072
	116.527	179.365	222.48	112.678	236	390.84	276.556	374.033	329.333	230.725	206.398	241.693		498.779	309.537	564.556	668.693	269.6	594.452	538.689	270.744	377.16	415.46	586	412.118		786.615	575.061	705.304	427.121	651.065	380.837	573.8	789.615	231.861	336.531	514.72	445.01
	103.172	218.622	315.21	117.83	271.57	414.55	227.667	352.093	186.083	373.286	268.837	403.237		657.971	305.273	445.5	663.82	423.267	619.151	457.867	368.964	566.667	499	454.333	399.961		877.657	558.158	875.148	416.03	650.834	341.441	588.049	776.949	271.074	300.333	431.987	501.995
	97.146	275	255.625	136.858	259.969	341.485	234.583	380.525	207.167	332.354	306.972	282		585.127	455.028	405.833	512	655	584.948	488	426.959	459.042	488.498	353.713	301.863		1055.6	560.429	998.873	442.434	690.64	405.738	608.178	788.128	269.716	371.433	328.667	500.96
	100.16	317.112	203.925	169.912	179.602	460.93	230.958	316.186	275.917	332.942	356.446	260.403		431.406	447.533	299.444	472.071	520.533	464.206	437.778	441.24	335.261	348.332	323.528	245.118		946.921	689.02	1180.53	461.667	645.805	457.889	676.96	602.692	458.102	396.83	353.073	459.213
	98.828	431.854	212.78	170.294	191.5	467.432	185.667	249.268	282.167	320.476	419.71	240.96		444.585	505.741	262	322.44	412.933	336.158	365.067	495.644	294.19	299.58	274.37	251.549		874.439	783.177	1322.47	431.485	468.285	410.204	689.24	693.769	450.815	360.21	333.467	456.571
	120.667	504.424	190.995	221.01	166.609	482.5	195.833	342.581	279.292	255.556	318.071	146.27		447.616	431.858	381.097	280.693	290.1	331.356	296.056	576.883	319.171	299.897	211.44	241.745		958.667	825.388	1309.64	383.798	519.878	301.956	706.298	670	415.558	471.071	280.633	399.714
	137.631	580.494	153.22	281.339	228.844	470.97	195.194	292.522	189.333	212.37	349.538	168.36		332.086	349.506	349.222	222.262	342.867	275.823	267.844	519.778	376.914	410.236	180.7	316.529		811.805	680.333	1081.61	386.768	564.309	272.289	675.093	617.308	460.923	452.051	335.467	407.875
	172.586	424.6	193.5	304.412	289.836	345.747	156.208	313.869	144.083	240.333	320.424	180.167		268.721	306.847	198.875	236	286.333	305.046	221.5	491.113	351.492	375.222	211.802	240.686		697.818	560.602	929.479	318.515	415.244	356.669	594.844	540.154	462.42	326.469	280.75	403.76
	149.805	304.349	203.56	394.488	308	293.42	155	280.355	136.667	202.725	292.016	216.04		265.797	369.382	156.444	269.133	267.6	343.699	228.133	439.658	287.409	317.818	178.846	222.843		711.592	603.796	916.87	351.97	394.741	290.719	515.027	512.359	397.294	272.639	206.533	387.304
	196.655	237.379	262.695	373.5	416.609	247.531		294.882		168.672	207.251	260.307		424.152	292.35		278.716	429.133	380.333	222.278	325.379	309.43	257.325	181.761	333		732.103	575.995	854.201	304.667	491.351	285.916	477.053	463.154	314.819	277.861	251.72	409.166
	246.793	188.242	233.12	307.824	396.969	267.16		254.295		263	181.171	228.933		454.608	213.798		299.293	322.067		226.2	386.467	339.048	292	182			605.841	502.639	835.988	291.909	440.587	238.107	432.382	463.256	273.296	173.889	235.827	418.645
	326.953	215.346	267.859	360.341	286.18	238.904		165.333		212.915	181.208	166.04		236.83	201.111		302.62	297.133		231.711	304.343	316.074					545.116	444.827	788.004	233.687	380.674	247.295	406.729	451.282	266.879	201.933	273.403	374.414
	276.974	229.88	294	382.945	274.625	204.207				213.72	143.017	176.333		197.718			252.889	343.667		244.222	302.057	262.744					486.998	384.027	780.7	334.283	390.32	288.97	396.8	451.846	241.287	225.561	270.333	288.12
	273.947	272.344	353.125	286.033	226.477	231.7				179.667	137.434			242							336.944	299.333					488.132	344.833	656.926	376.333	404.234	251.573	378.133	418.795	252.667	226.642		309.982
	237.294	256.774	303.55	395.602	210.656	225.225					144.16										313.941						492.357	358.653	560.94	350.111	355.578	253	347.684	422.872	326.39	162.32		328.987
	313.085	251.555	242.426	241.268	204.305	181.732					226.667										270.471						496.645	389.672	614.159		449.175		300.147	398.308	382.236	148.668		293.944
	206.746	141.093	205.88	164.692	187.5	148.444															292.671						505.68	327.299	618.889		454.486		373.133	429	414.864	157.716		256.581
	209.621	119	248.281	188.388	184.586	156.109															256.505						565.389	272.301	525.679		414		316.778	452.795	409.012	207.476		355
	201.333		227.28	207.114	222.344	233															201.073						500	253.286	388.035					300	397.786	207.495
	156.521		255.887	204.133	149.094																245.497							324.558	436.333						396.222	204
	146.633		246.32	119.623	121.875																301.556							261
	149.598		276.486	124.003	152.273
	132.059		231	125.1	219.344
	123.071		154.764	111.372	343.703
	122.684		195.84	106.429	364
	159.698		222.012	100.325
	203.515		219.95	161
	186.554		229.906
	137.462		212.82
	146.475		247.08
	315.172		214.35
	233		214.011
			188
	DAAM::sfGFP signal intensity ratios calculations
	Larval Hindgut
	DAAM::sfGFP myo1D> >Dicer-2 >tdTomato							DAAM::sfGFP myo1D> >Dicer-2 >tdTomato >myo1D RNAi (x2)
	Int. values (H1)			Int. values (H2)				Int. values (H1)			Int. values (H2)
	Max Plot 1		326.953	Max Plot 4		394.488		Max Plot 1		315.167	Max Plot 4		373.286
	Max Plot 2		580.494	Max Plot 5		416.609		Max Plot 2		380.525	Max Plot 5		419.71
	Max Plot 3		353.125	Max Plot 6		482.5		Max Plot 3		330.375	Max Plot 6		403.237
				mean Max (H2)		431.199					mean Max (H2)		398.744
					Int. ratio							Int. ratio
	Max Plot 1/mean Max (H2)				0.758242			Max Plot 1/mean Max (H2)				0.790399
	Max Plot 2/mean Max (H2)				1.34623			Max Plot 2/mean Max (H2)				0.954308
	Max Plot 3/mean Max (H2)				0.818937			Max Plot 3/mean Max (H2)				0.828538
	mean ratio				0.97447			mean ratio				0.857748
	Std. Dev.				0.323382			Std. Dev.				0.0857701
	Std. Err.				0.186705			Std. Err.				0.0495194
	Larval Genital disc
	DAAM::sfGFP myo1D> >Dicer-2 >tdTomato							DAAM::sfGFP myo1D> >Dicer-2 >tdTomato >myo1D RNAi (x2)
	Int. values (A8)			Int. values (not A8)				Int. values (A8)			Int. values (not A8)
	Max Plot 1		657.971	Max Plot 4		668.693		Max Plot 1		538.689	Max Plot 4		499
	Max Plot 2		505.741	Max Plot 5		655		Max Plot 2		576.883	Max Plot 5		586
	Max Plot 3		745.972	Max Plot 6		654.08		Max Plot 3		566.667	Max Plot 6		437.431
				mean Max(notA8)		659.258					mean Max(notA8)		507.477
					Int. ratio							Int. ratio
	Max Plot 1/mean Max (not A8)				0.998048			Max Plot 1/mean Max (not A8)				1.0615
	Max Plot 2/mean Max (not A8)				0.767137			Max Plot 2/mean Max (not A8)				1.13677
	Max Plot 3/mean Max (not A8)				1.13153			Max Plot 3/mean Max (not A8)				1.11664
	mean ratio				0.965573			mean ratio				1.10497
	Std. Dev.				0.184356			Std. Dev.				0.0389641
	Std. Err.				0.106438			Std. Err.				0.0224959
	Pupa Genital disc
	DAAM::sfGFP myo1D> >Dicer-2 >tdTomato							DAAM::sfGFP myo1D> >Dicer-2 >tdTomato >myo1D RNAi (x2)
	Int. values (A8)			Int. values (not A8)				Int. values (A8)			Int. values (not A8)
	Max Plot 1		1055.6	Max Plot 4		461.667		Max Plot 1		706.298	Max Plot 4		471.071
	Max Plot 2		825.388	Max Plot 5		690.64		Max Plot 2		789.615	Max Plot 5		514.72
	Max Plot 3		1322.47	Max Plot 6		457.889		Max Plot 3		462.42	Max Plot 6		501.995
				mean Max(notA8)		536.732					mean Max(notA8)		495.929
					Int. ratio							Int. ratio
	Max Plot 1/mean Max (not A8)				1.96671			Max Plot 1/mean Max (not A8)				1.42419
	Max Plot 2/mean Max (not A8)				1.5378			Max Plot 2/mean Max (not A8)				1.59219
	Max Plot 3/mean Max (not A8)				2.46394			Max Plot 3/mean Max (not A8)				0.932432
	mean ratio				1.98948			mean ratio				1.31627
	Std. Dev.				0.463486			Std. Dev.				0.342865
	Std. Err.				0.267594			Std. Err.				0.197953

## Sheet: Stainings S3 Fig
	S3 Fig: Quantitative analysis of Actin stainings in control and DAAM loss of function conditions
	Values highlighted in yellow and orange are maximum intensity values in the analysed regions and were used to calculate intensity ratios
	Values highlighted in blue were used in the figure
	Actin signal intensity profile plots
	Larval Hindgut																	Larval Genital disc
	myo1D> >myr::RFP								myo1D> >myr::RFP >DAAM RNAi (T129M)									myo1D> >myr::RFP						myo1D> >myr::RFP >DAAM RNAi (T129M)
	H1				not H1				H1				not H1					A8			not A8			A8			not A8
	Plot1	Plot2	Plot5	Plot6	Plot3	Plot4	Plot7	Plot8	Plot1	Plot2	Plot5	Plot6	Plot3	Plot4	Plot7	Plot8		Plot1	Plot2	Plot3	Plot4	Plot5	Plot6	Plot1	Plot2	Plot3	Plot4	Plot5	Plot6
	266	154.778	195.333	255	142.333	109	248	144.333	199.778	190.889	208.5	199	206.333	146	181.5	219.5		130.222	127.556	80.3333	136	128	116	143	94.75	77.5	114.25	103.75	145
	295.278	172.088	242.642	222.047	134.449	116.439	238.769	137.023	199.276	170.93	222.133	190.777	198.02	152.38	179.861	230.5		127.069	111.614	87.8978	136.544	123.769	163.016	79.204	120.803	129.33	124.687	105.954	140.742
	273.5	200.524	218.358	111.625	133.738	99.095	239.667	107.023	276.997	196.58	219.133	184.289	165.572	179.358	198.778	262.132		90.907	102.321	136.991	141.476	102.813	164.948	104	142.086	149.77	67.887	64.648	85.636
	250.458	188.497	183.667	146.467	107.14	106.667	166.667	139.893	269.058	166	222.2	202.598	175.713	140.322	206	223.326		100.375	113.028	122.973	132.955	118.378	164.175	71	157.129	122.12	63.527	132.111	85.68
	233.333	178.177	203.543	180.311	80.903	166.361	153.432	147.392	261.957	170.951	181.533	237.594	198.984	135.209	232.833	259.866		76.815	135.148	103.084	129.356	108.462	165.946	129.185	150.248	100.44	89.156	143.731	114.467
	197.417	200.857	204.926	141.383	102.336	178.594	217.861	125.667	245.665	141.313	196	317.113	179.837	153.083	224.139	298.758		86.929	85.302	109.467	130.479	136.667	153.62	84.093	148.787	123.25	123.427	123.173	142
	246.75	184.342	196.667	141.489	109.867	149.086	234.333	137.048	274.993	190.37	226	355.336	179.383	179.331	238.833	276.58		122.167	114	136.68	130.921	115.956	149.551	115.444	156.16	162.5	157.411	163.222	168.48
	249.292	125	212.741	178.699	102.283	162.23	233.79	154.889	268.223	233.296	370.067	301.643	206.298	169.187	314.389	312.994		132.066	98.08	98.8044	145.44	136.142	203.16	107.815	143.285	184.22	134.234	168.559	159.324
	250.333	187.97	255.16	169.311	116.103	140.151	191.765	164	223.327	258.206	356.1	283.75	234.537	195.275	347.389	336.697		119.864	139.679	142.907	166.72	174.373	204.627	68.519	206.154	203.9	178.749	292.935	181.924
	267.319	143.948	286.667	199.4	116.9	119	222.5	190.891	248.258	340.667	311.4	292.645	220.938	172.868	397.5	314.237		136.097	150.278	117.867	200.818	187.769	199.422	161.167	257.319	247.23	164.777	330	224.96
	261.444	194.619	289.037	158.753	138.188	182.432	215.395	121.047	227.249	335.374	275.167	290.984	205.555	206.088	286.056	366.299		227.79	148.284	130.711	207.94	238	251.082	139.444	241.689	293	191.884	219.241	152.667
	232.639	219.936	269.963	156.459	135.079	157.995	184.623	167	314.442	282.222	281	219.127	241.874	215.333	246.111	348.116		202.665	165.352	137.6	200.493	239.093	260.398	133.185	296.09	239.05	274.581	149.969	155.733
	288.056	193.179	255.667	145.644	119.096	185.185	227.111	150.533	376.742	212.556	219.2	198.281	249.351	243.868	223.083	298.592		269	197.333	136.653	201.295	234.844	210.626	225.778	330.138	144.1	313.493	138.25	166.68
	319.806	208.687	269.16	161.869	149.004	183.159	264.772	139.313	332.111	192.963	243	194.359	278.399	221.986	177.806	302.704		199.424	140.722	166.644	179.113	275.116	163.888	185.185	288.542	91.25	223.767	84.565	153.751
	344.278	211.444	305.852	170.027	201.1	162.893	236.432	173.556	281.084	191.004	261.3	186.617	267.322	218.84	172.111	291.94		151.636	112.148	134.502	149.376	230.76	153.333	275.111	305.314	74.49	182.654	80.994	128.978
	351.028	228.107	279	256	189.843	163.716	198.944	153.778	267.269	207.222	329	212.051	238.009	200.769	169.333	293.167		182.5	97.25	92.0667	127.579	190	157.197	189.056	209.435	79.75	162.384	158.75	105
	345.333	216.17	237.074	312.365	167.137	190.641	174.79	172.677	279.087	240.066		193.5	285.056	184.207	196.278	272.467		239.654	89.309	108.053	110.241	169.013	143.321	169.148	222.429	92.68	106.771	134.673
	324.347	181.596	190.173	272.301	149.907	192.503	201.269	155.311	199.763	226.827			303.069	153.344	138.306	284.548		127.446	110.235	81.9289	83.727	129.84	121.854	130.296	150.239	87.13	112.817	121.534
	345.389	177.941	165.333	210	132.347	221.111	160	190.095	202.8	198.444			246.746	153.083	175.5	295.028		135.556	109.667	89.8133	77.846	133.396	120.918	126.333	128.194	112.42	92.007	112
	359.056	151.646	199.617	215.074	123.25	216.18	195.17	211.637	202.281				225.859	150.813		304.75		170.898	106.981	80.8978	103.404	158.111	118.47	129.519	130.332	109.65	69.472
	306.222	168.962	202.802	165.123	108.173	154.801	175.617	222.061	160.274				237.402	179.435				170.235	60.679	114.133	117.933	136.333	118.374	102.074	102.83	73	79.957
	278.361	180	220.333	152.511	119.528	167.667	181.528	238.111	161.189				254.973	167.686				148.75	86.611	90.8	137.107	119.96	109.222	99.611	102.423		110.143
	250.5	152.531	182.469	210.548	95.931	157.663	167.111	243.827	166.316				200.394	160.667				144.599	98.296	93.7644	142.529	125.084		118.852	85.095		99.375
	232.597	183.884	177.185	210.615	93.206	151.996	151.84	208.478	181.218				189.495					154.245	88.858	87.5956	153	134.507		101.741	100.5		101
	210.889	132.338	172.444	200.089	99.798	173.802	129	180.508	191.082				191.176					173.889	62	87.3333		152.782		81.333
	195.514	135.367	166.815	200.716	164.302	165.185		148.082	193.286				193.971							88.2222		116.778		93.426
	246.111	164.292	174.235	175.83	140.233	131.888		157.857	170.667				151.93											110.185
	228.5	151.955	155.667	173.2	103.533	158.444		156.742					176.729											89.5
	161.556	199.333	135.519	178.81	114.312	145.554		162.222					186.925
	199.736		137.222	159.328	114.778	163.152		183.946					174.444
	191.917		155.667	178		139.938		188.345
	149.861					177.074		167.291
	137.444					170.738		170.102
						154.481		152.256
						124.737		126.688
						155.034		116.889
						120		120.707
								143.478
								145.2
								146.37
								102.835
								98.51
								142.333
	Actin signal intensity ratios calculations
	Larval Hindgut
	myo1D> >myr::RFP							myo1D> >myr::RFP >DAAM RNAi (T129M)
	Int. values (H1)			Int. values (not H1)				Int. values (H1)			Int. values (not H1)
	Max Plot 1		351.028	Max Plot 3		201.1		Max Plot 1		376.742	Max Plot 3		303.069
	Max Plot 2		228.107	Max Plot 4		221.111		Max Plot 2		340.667	Max Plot 4		243.868
	Max Plot 5		305.852	Max Plot 7		264.772		Max Plot 5		370.067	Max Plot 7		397.5
	Max Plot 6		312.365	Max Plot 8		243.827		Max Plot 6		355.336	Max Plot 8		366.299
				mean Max(notH1)		232.702					mean Max(notH1)		327.684
					Int. ratio							Int. ratio
	Max Plot 1/mean Max (not H1)				1.50848			Max Plot 1/mean Max (not H1)				1.14971
	Max Plot 2/mean Max (not H1)				0.98025			Max Plot 2/mean Max (not H1)				1.03962
	Max Plot 5/mean Max (not H1)				1.31435			Max Plot 5/mean Max (not H1)				1.12934
	Max Plot 6/mean Max (not H1)				1.34234			Max Plot 6/mean Max (not H1)				1.08439
	mean ratio				1.28635			mean ratio				1.10076
	Std. Dev.				0.221329			Std. Dev.				0.0490552
	Std. Err.				0.110664			Std. Err.				0.0245276
	Larval Genital disc
	myo1D> >myr::RFP							myo1D> >myr::RFP >DAAM RNAi (T129M)
	Int. values (A8)			Int. values (not A8)				Int. values (A8)			Int. values (not A8)
	Max Plot 1		269	Max Plot 4		207.94		Max Plot 1		275.111	Max Plot 4		313.493
	Max Plot 2		197.333	Max Plot 5		275.116		Max Plot 2		330.138	Max Plot 5		330
	Max Plot 3		166.644	Max Plot 6		260.398		Max Plot 3		293	Max Plot 6		224.96
				mean Max(notA8)		247.818					mean Max(notA8)		289.484
					Int. ratio							Int. ratio
	Max Plot 1/mean Max (not A8)				1.08547			Max Plot 1/mean Max (not A8)				0.950348
	Max Plot 2/mean Max (not A8)				0.796282			Max Plot 2/mean Max (not A8)				1.14043
	Max Plot 3/mean Max (not A8)				0.672447			Max Plot 3/mean Max (not A8)				1.01214
	mean ratio				0.851401			mean ratio				1.03431
	Std. Dev.				0.211959			Std. Dev.				0.0969621
	Std. Err.				0.122374			Std. Err.				0.0559811
